# Supplementary material for: Time-course global proteome analyses reveal an inverse correlation between Aβ burden and immunoglobulin M levels in the APPNL-F mouse model of Alzheimer disease
Source: PLoS One. 2017 Aug 23;12(8):e0182844. doi: 10.1371/journal.pone.0182844 (PMC5568403; doi:10.1371/journal.pone.0182844)
Supplement: S1 Table — (XLSX) [file pone.0182844.s001.xlsx]

## Sheet: S1 Table
S1 Table: Global proteome of APP NL-F mouse brains at three ages (data are sorted by sequence coverage / truncated at 20% coverage)
								5 Months																	10 Months																	15 Months
								NL-F/NL-F			NL-F/wt			NL-F/NL-F			NL-F/wt			NL-F/NL-F					NL-F/NL-F			NL-F/wt			NL-F/NL-F			NL-F/wt			NL-F/NL-F					NL-F/NL-F			NL-F/wt			NL-F/NL-F
								NL-F/wt			NL-F/wt			NL-F/wt			NL-F/wt			NL-F/wt					NL-F/wt			NL-F/wt			NL-F/wt			NL-F/wt			NL-F/wt					NL-F/wt			NL-F/wt			NL-F/wt
Accession	Description	Sequence coverage	# Proteins	# Unique Peptides	# Peptides	# PSMs		126/131	Var. [%]		127/131	Var. [%]		128/131	Var. [%]		129/131	Var. [%]		130/131	Var. [%]		Count		126/131	Var. [%]		127/131	Var. [%]		128/131	Var. [%]		129/131	Var. [%]		130/131	Var. [%]		Count		126/131	Var. [%]		127/131	Var. [%]		128/131	Var. [%]
IPI00138378.4	V-type proton ATPase 16 kDa proteolipid subunit	0.9677	2	6	6	152		0.899	24.4		0.973	19.7		0.992	24		0.991	22.4		0.896	35.3		39		0.954	32.3		0.755	41.9		0.816	27.9		0.876	30.7		0.911	30.9		15
IPI00271440.4	Gamma-synuclein	0.9512	1	11	14	110		1.032	12.5		0.976	21.5		0.942	12.1		1.087	25.1		1.084	22.7		18		0.965	17.1		1.362	36.4		1.241	41		1.424	41.2		1.246	28.2		25		1.03	7.8		1.273	4.8		0.931	20.7
IPI00988950.1	Hemoglobin subunit beta-1-like	0.9388	7	12	12	792		0.94	15.1		1.07	12.8		1.327	12.4		1.257	12.8		1.223	10.1		235		0.679	20		0.734	18.4		0.622	19.4		0.792	14		0.68	17.4		112		1.627	21.1		1.156	25.9		1.16	27.5
IPI00129519.3	Brain acid soluble protein 1	0.9336	1	27	27	1258		0.957	19.7		0.927	13.9		1.008	14.1		0.944	10.3		0.927	12.7		139		1.008	19.1		1.376	18.4		1.35	25.8		1.403	28.9		1.37	21		306		1.079	26.3		1.233	37.8		1.036	28.1
IPI00121349.3	Isoform 1 of Protein phosphatase 1 regulatory subunit 1B	0.9278	2	14	14	254		0.896	16.5		0.917	14.1		0.953	13.5		0.986	11.4		0.921	21.2		29		0.942	26.8		1.326	33.3		1.428	37.6		1.441	34.9		1.26	29.4		63		1.265	37.8		1.048	14.8		1.203	18.2
IPI00116498.1	14-3-3 protein zeta/delta	0.9265	3	18	28	979		1.046	14.3		1.041	10.9		1.027	12.4		1.006	8.4		0.99	8.7		214		1.024	14.8		1.162	21.7		1.229	18.2		1.175	16.3		1.173	11.7		152		1.089	20.6		1.055	25.4		1.035	20.9
IPI00845802.1	Hemoglobin alpha, adult chain 2	0.9225	3	11	11	354		0.876	12.3		1.055	12.7		1.349	12.5		1.255	15.1		1.239	13.3		131		0.684	24.9		0.768	17		0.672	15.7		0.817	26		0.689	20.5		49		1.55	24.6		1.237	28.3		1.138	13.6
IPI00122826.1	Cell cycle exit and neuronal differentiation protein 1	0.9195	1	12	12	617		0.997	11		0.977	12.1		0.991	11.7		1.051	10.1		1.031	12.7		51		0.987	14.9		0.971	11.4		0.955	16.4		0.995	15.2		0.997	14		108		1.039	10.3		0.963	23.5		0.968	14.7
IPI00229534.5	Myristoylated alanine-rich C-kinase substrate	0.9159	1	19	19	491		0.961	14.9		1.016	11.1		1.08	17.9		1.022	10.9		1.026	11.6		45		0.934	17.7		1.445	22		1.585	27.4		1.658	26.6		1.452	23.2		123		0.907	44.2		1.055	28.6		0.942	27.5
IPI00139795.2	60S acidic ribosomal protein P2	0.913	2	7	7	116		1.036	17.4		1.049	11.6		1.023	8.3		1.038	12.9		1.035	11.5		24		1.037	16.9		1.612	18.3		1.737	26.2		1.638	17.9		1.509	16.1		34		1.153	8.4		1.12	8.5		0.933	10.6
IPI00224740.6	Profilin-1	0.9071	2	10	10	205		1.041	14.6		1.031	10.9		1.005	12.3		1.02	9.4		1.019	10.8		51		1.077	13.7		1.135	15.5		1.087	27.2		1.06	21		1.053	16.9		46		1.019	14.8		1.133	12.9		1.148	21.2
IPI00895414.1	Parkinson disease (Autosomal recessive, early onset) 7	0.9043	11	15	15	414		1.024	12.9		1.015	10.6		0.988	9.7		1.02	10.5		1.026	10.7		59		1.011	15.9		1.279	28.9		1.232	31.7		1.255	24.2		1.184	20.8		85		1.051	13.2		1.147	19.6		1.022	14.3
IPI00230707.6	14-3-3 protein gamma	0.9028	2	16	24	572		1.014	13.5		1.016	10.3		0.999	8		0.987	8.6		0.999	10.7		136		1.057	19.7		1.253	24.9		1.263	21.9		1.217	22.8		1.174	21.2		97		1.058	19.7		1.015	27.6		1.007	25.6
IPI00115157.2	Isoform 1 of Alpha-synuclein	0.9	2	9	12	416		0.929	13.8		0.914	16.2		0.978	19.9		0.933	15.4		0.927	24.2		67		1.026	16.1		1.533	31.1		1.657	25.9		1.605	22.4		1.463	22.8		84		1.119	22.6		1.159	25.2		0.924	27.2
IPI00130640.5	Ribonuclease UK114	0.8963	1	10	10	144		0.878	10		0.849	10.6		0.882	13.1		0.903	16.1		0.892	12.6		33		0.992	12.5		1.04	18		1.037	18		1.079	15.9		1.024	22.9		28		0.968	31.1		1.107	34.8		0.99	10.2
IPI00988063.1	Triosephosphate isomerase	0.8956	2	18	18	789		1.02	11.5		1.023	13.9		1.004	11.1		1.002	9.5		1.017	9		164		1.064	14.7		1.155	20		1.145	14.4		1.171	16.8		1.117	15.2		132		1.023	14.4		1.126	19.4		0.99	14.7
IPI00223381.1	Isoform 8 of Myelin basic protein	0.8906	2	2	21	514		1.026	16.4		1.047	14.6		1.004	12.9		1.096	13.4		1.099	13.3		156		1.036	13.9		0.916	16.8		0.87	13.4		0.849	10.7		0.837	16.7		89		0.975	9.9		1.074	9.4		1.041	10.3
IPI00623553.1	19 kDa protein	0.8875	3	14	16	521		0.953	8.2		0.962	7.9		0.965	8.1		0.974	6.6		0.991	8.5		96		1.029	16.6		1.38	24.4		1.331	18.1		1.385	18.4		1.297	17.2		125		1.065	17.7		1.239	29.6		0.964	19.5
IPI00230212.5	Glutathione S-transferase Mu 1	0.8853	10	16	23	304		0.921	13.5		0.958	7.8		0.964	8.8		0.918	8.8		0.944	8		77		0.982	8.2		0.886	15.3		0.862	12		0.887	17.8		0.908	9.3		70		0.968	13.9		0.973	30.8		1.135	29.9
IPI00119113.3	V-type proton ATPase subunit B, brain isoform	0.8845	2	33	33	1014		1.02	17.4		1.009	14.3		1.002	13.1		1.018	13.3		1.014	11.6		220		0.989	14.7		1.026	19.7		1.033	19.8		1.023	17		1.008	15.3		177		1.064	20.1		1.096	28.2		1.007	28.2
IPI00874682.1	Glyceraldehyde-3-phosphate dehydrogenase	0.8829	8	2	24	1425		0.994	18.5		1.007	18.1		1.022	18.6		1	15.1		1.01	17		364		1.011	14.3		1.024	16.7		0.995	15.4		0.997	14		0.963	10.3		152		1.053	14.1		1.056	22.2		1.028	15.3
IPI00119138.1	Cytochrome b-c1 complex subunit 2, mitochondrial	0.8764	1	27	28	615		1.014	11.8		0.985	10.8		0.989	11		0.996	12.8		0.993	10.9		146		0.977	13.7		0.922	21.4		0.945	17.4		0.892	18		0.917	16.7		83		1.042	21.2		1.036	14.2		1.026	18.9
IPI00122565.1	Isoform 1 of Rab GDP dissociation inhibitor beta	0.8764	3	26	32	537		1.01	12.7		1.02	11		0.996	10.3		0.996	10.2		1.011	9		153		1.007	13.5		0.989	21.4		0.946	18.4		0.91	15		0.971	12.5		71		1.027	23.8		0.971	29.9		0.955	29.8
IPI00845840.1	Isoform M1 of Pyruvate kinase isozymes M1/M2	0.8757	1	4	45	1449		1.03	17.1		1.011	13.8		1.013	13.3		1.001	12.8		1.028	12.3		380		1.035	11.9		1.011	15.5		1.007	17.9		0.967	19.1		0.966	15		257		0.993	18.8		0.995	20.8		1.013	19.3
IPI00555069.3	Phosphoglycerate kinase 1	0.8705	1	30	38	898		1.001	12.7		1.007	11.8		0.968	12.2		1.006	10.5		0.994	10		212		1.042	11.4		1.147	19.6		1.138	17.2		1.104	20.4		1.055	13.9		185		1.075	15.4		1.145	22.7		1.026	22.6
IPI00415402.3	Isoform 1 of Syntaxin-binding protein 1	0.8704	4	3	51	1335		1.024	14.9		1.027	12.5		1.045	11.2		0.996	12.4		1.006	11.4		399		1.017	10.8		0.934	18.7		0.956	17.9		0.888	16.7		0.953	10.9		207		0.937	18		0.805	34.6		0.883	31.4
IPI00407130.4	Isoform M2 of Pyruvate kinase isozymes M1/M2	0.8682	1	3	44	1371		1.025	17.4		1.008	14.2		1.012	13.2		0.999	13.6		1.031	12.1		362		1.034	12.9		1.006	15.5		0.992	18.7		0.953	19.1		0.963	15.6		242		0.998	19		0.999	20.5		1.018	18.7
IPI00408892.2	Ras-related protein Rab-7a	0.8599	1	17	18	197		1	8.3		1.006	7.6		0.999	8.7		0.976	8.5		1.003	9.8		47		1.032	12.7		0.921	14.1		0.93	16.3		0.935	15.8		0.986	10.9		38		0.904	9.7		0.816	17.8		1.075	25.6
IPI00128973.1	Neuromodulin	0.859	1	27	28	791		0.929	10.7		0.92	12.8		0.931	12.6		0.907	10.6		0.891	11.8		117		1.031	14.6		1.192	16.6		1.228	20		1.187	21.8		1.2	17.1		204		1.013	17.7		1.043	19.8		0.909	31.5
IPI01027491.1	Uncharacterized protein	0.8576	3	5	19	1035		1.049	17.9		1.028	20.1		1.041	20.8		1.018	19.7		1.022	16.2		225		0.979	22		1.014	28.3		0.987	29		0.97	28.7		1.032	18.9		113		1.004	18.1		0.961	24.4		1.006	22.6
IPI00415403.1	Isoform 2 of Syntaxin-binding protein 1	0.8574	3	3	51	1307		1.023	15		1.028	12		1.039	11.2		0.998	12.1		1.006	11.6		391		1.017	10.8		0.934	18.3		0.953	17.9		0.889	17		0.953	11.5		199		0.942	16.8		0.809	32.6		0.887	30.7
IPI00323357.3	Heat shock cognate 71 kDa protein	0.856	4	31	48	2148		1.013	18		0.999	15.1		0.972	13.4		0.998	12.7		0.999	11.9		454		1.005	18.9		1.25	24.8		1.231	24.7		1.265	24.2		1.123	17.5		341		1.064	14.6		1.155	25.2		0.973	25.1
IPI00221402.7	Fructose-bisphosphate aldolase A	0.8544	6	26	32	1605		1.005	23		1.014	18.7		1.003	14.2		0.998	11.5		1.009	14.1		321		1.028	17		1.063	25.4		1.06	22.8		1.064	26		1.044	16.4		272		1.029	23		1.056	37.8		0.948	25.3
IPI00126042.3	Ras-related protein Rab-14	0.8512	2	7	15	236		1.036	11.2		1.044	11.2		1.044	10.8		1.049	9.9		1.007	8.2		50		1.028	11.3		0.879	13.9		0.886	16.8		0.861	15.5		0.944	7.7		40		1.036	14.5		0.905	33.5		0.997	23.7
IPI00457898.3	Phosphoglycerate mutase 1	0.8504	1	15	20	687		1.012	13.8		1.023	12.7		1.016	14.9		1.034	11.6		1.033	14.1		146		1.034	14.1		1.069	17.8		1.073	19.9		1.041	16.2		1.031	12.2		158		1.025	22.7		0.994	22.9		1.047	24.1
IPI00760000.1	Isoform Short of 14-3-3 protein beta/alpha	0.8484	3	11	21	696		1.032	13.2		1.029	9.8		1	12.1		1.01	8.1		0.99	8		141		0.995	18.5		1.134	24.2		1.155	19.2		1.146	22		1.125	14.7		106		1.05	19.3		0.987	30		0.959	36.6
IPI00336324.11	Malate dehydrogenase, cytoplasmic	0.8473	2	25	26	572		1.033	14.2		1.015	10.3		1.017	10		1.026	7.8		1.034	8.3		151		1.062	10.7		1.081	15.9		1.091	11.6		1.081	13.1		1.004	12.5		80		1.079	14.3		1.056	18.5		1.031	17.7
IPI00132575.3	Coactosin-like protein	0.8451	1	13	13	122		1.008	12		0.987	10.8		1.002	11.8		1.02	7.9		1.051	7.9		40		0.93	9.5		1.041	16.8		1.024	14.5		0.945	16		1.049	11.3		19		1.063	4		1.074	2.6		1.114	4
IPI00230540.1	Isoform Mt-VDAC1 of Voltage-dependent anion-selective channel protein 1	0.8445	3	18	20	1272		1.007	18.2		1.007	18.8		1.004	17.1		1.002	15		1.007	14.7		276		1.042	18.3		1.148	20.1		1.115	20.7		1.099	17.5		1.082	16.1		190		1.039	26.5		1.138	35.3		0.989	24.4
IPI00320208.3	Elongation factor 1-beta	0.8444	1	11	11	129		0.964	8.6		0.994	8.7		0.983	8.5		0.997	5.8		1.006	4.7		29		1.092	10.9		1.548	21.1		1.504	19.8		1.523	15.6		1.393	16.9		24		1.105	12.9		1.318	14.1		1.071	22.9
IPI00407692.3	Isoform 1 of V-type proton ATPase catalytic subunit A	0.8444	4	44	44	963		1	17.4		1.039	12.7		1.02	14.3		1.004	11.4		1.007	11.3		240		1.016	13.1		1.114	15.9		1.166	19.7		1.094	19.8		1.062	17.1		160		1.017	15.2		0.95	26.7		1.041	21.3
IPI00227299.6	Vimentin	0.8433	3	28	36	439		1.093	14		1.088	11.1		1.073	13.6		1.082	11.8		1.159	13.6		93		0.983	17.4		1.183	16.2		1.095	13		1.098	15.2		1.063	12		86		0.936	20.3		1.115	37.4		0.925	28.1
IPI00136703.1	Creatine kinase B-type	0.8425	1	22	24	1758		1.004	17.2		1.007	15.2		0.997	16.9		0.998	15.4		1.017	16.7		413		0.982	25		1.176	39.2		1.159	34.9		1.16	38.1		1.098	24.1		213		1.047	25.5		0.983	26.3		0.928	23.7
IPI00109073.5	Tubulin beta-4 chain	0.8401	1	6	28	2032		1.03	19		1.026	15.1		1.022	14.3		1.012	12.8		1.039	12.9		585		1.035	16.7		1.178	27.1		1.121	23.5		1.172	21.3		1.071	15.9		244		0.989	17.3		0.989	20.2		1	20.7
IPI00117352.1	Tubulin beta-5 chain	0.8401	1	4	30	1802		1.036	17.6		1.032	14.1		1.018	14.2		1.012	12.1		1.033	12		489		1.016	18.1		1.177	30.6		1.161	24.3		1.191	22.6		1.063	16.8		221		0.989	16.9		0.957	26.9		0.98	25.9
IPI00109275.1	Mitochondrial glutamate carrier 1	0.839	5	15	18	366		0.971	12.7		0.966	10.4		0.979	5.7		0.98	8.1		0.94	7.5		63		1.038	8.9		0.885	10.7		0.865	13.4		0.822	19.5		0.901	11.7		62		0.855	20		0.845	66.4		1.022	31.9
IPI00968403.1	Spectrin alpha chain, brain isoform 3	0.8384	4	1	216	4641		1.016	12.3		1.028	10.2		1.011	9.7		0.987	8.9		1.005	8.5		998		1.016	15.9		1.183	21.1		1.226	20.4		1.179	19.7		1.105	16.9		806		1.047	18.5		1.088	24.5		0.994	22.8
IPI00169463.1	Tubulin beta-2C chain	0.8382	2	1	31	2096		1.038	16.8		1.033	13.4		1.025	13.2		1.019	11.1		1.041	11.6		479		1.035	16.8		1.18	29.4		1.131	24.7		1.183	23.6		1.071	15.3		228		1.005	16.5		0.971	25.3		0.986	25.5
IPI00230418.5	Visinin-like protein 1	0.8377	1	13	17	315		1.032	9.6		1.025	8.8		0.997	7		0.985	7.3		0.98	7.3		77		1.06	13.8		1.117	16.7		1.138	15.9		1.127	19.1		1.131	10.6		62		0.985	16.8		0.933	31.6		0.872	32.4
IPI00757353.2	Spectrin alpha chain, brain isoform 2	0.8377	3	3	218	4681		1.016	12.4		1.027	10.3		1.011	9.7		0.986	8.9		1.005	8.7		1007		1.016	16		1.18	21.4		1.225	20.1		1.178	19.8		1.106	16.9		821		1.047	18.1		1.092	23.1		0.988	23.3
IPI00109061.1	Tubulin beta-2B chain	0.836	2	1	30	2082		1.021	17.2		1.026	13.3		1.013	12.9		1.001	12.3		1.024	12		462		1.023	18.6		1.176	30.1		1.138	26.7		1.18	23		1.064	16.7		225		0.997	15.8		0.948	22.2		0.987	20.6
IPI00338039.1	Tubulin beta-2A chain	0.836	2	2	30	2221		1.021	18		1.024	13.9		1.01	13		0.998	13		1.021	12.5		497		1.024	18.4		1.177	29.9		1.148	25.5		1.177	23.4		1.064	16.7		235		0.997	15.8		0.947	23.1		0.985	21.2
IPI00323592.2	Malate dehydrogenase, mitochondrial	0.8343	1	23	23	667		1.023	13.7		1.013	12		1	9.9		1.014	8.8		0.996	9.3		209		1.037	11.7		1.055	9.1		1.046	10.7		1.033	9.8		0.993	9.3		100		1.036	17.4		1.007	13.3		1.044	16.6
IPI00119346.1	Calretinin	0.8339	2	25	26	315		0.976	15.9		1.052	12.2		1.051	9.9		1.043	10.4		1.096	11.6		88		0.967	12		1.375	18.8		1.382	19.9		1.444	17.5		1.259	18.6		63		1.061	19.6		1.265	19.8		0.948	21.5
IPI00266188.6	Cofilin-2	0.8313	1	12	15	121		1.019	12.8		1.03	17		0.945	11		0.97	10.5		1	8.7		33		1.034	12.9		1.171	15.1		1.172	17.3		1.214	18		1.12	16		24		1.139	15.4		1.369	29.3		1.238	19.2
IPI00459279.2	Dihydropteridine reductase	0.8299	4	13	13	366		1.081	8.1		1.121	12		1.08	10.7		1.132	11.3		1.133	9.6		74		1.082	11		1.081	15.4		1.116	16.7		1.078	14		1.001	9.9		65		0.896	17.6		0.962	20.4		1	13
IPI00874790.3	Purkinje cell protein 2 isoform 3	0.8283	3	4	4	109		1.022	7		0.991	9.1		1.144	11		1.056	9.5		1.141	9.9		20		0.848	20.3		1.235	26.3		1.074	17.6		1.296	33.7		1.129	29.3		23		1.177	30.9		1.815	22.3		0.978	21.3
IPI00127358.1	SH3 domain-binding glutamic acid-rich-like protein 3	0.828	1	6	6	62		0.961	9.1		0.98	9.4		0.992	11.2		1.023	9.8		1.015	13.7		15		1.066	11.2		1.576	13.7		1.627	13.6		1.589	7.5		1.529	9.9		15		0.928	4.2		1.243	16.4		1.017	17.5
IPI00323179.3	Rab GDP dissociation inhibitor alpha	0.8277	2	26	33	939		1.021	14.4		1.029	10.7		1.001	10.8		1.017	9.9		1.014	10.7		207		1.06	14.3		1.097	22.1		1.045	15.6		0.986	16		1.002	14.3		168		0.962	27.6		0.884	40.8		0.951	34.4
IPI00990246.1	Nucleoside diphosphate kinase	0.8277	5	7	16	331		1.004	10.4		1.01	9.5		1.001	7.1		0.983	8.9		1.003	7.8		73		1.01	11.3		1.236	11		1.216	13.5		1.259	15		1.2	11.2		68		1.069	12.8		1.21	22.1		1.033	25
IPI00758024.1	Uncharacterized protein	0.8259	6	17	17	428		0.963	12.7		0.96	10.1		0.965	8.5		0.94	12.5		0.965	8.5		93		1.077	16.5		1.345	23.8		1.339	25.7		1.34	27		1.244	23.3		88		1.027	13.3		1.237	22.1		1.009	28.4
IPI00109109.1	Superoxide dismutase [Mn], mitochondrial	0.8243	1	13	13	217		0.974	19.1		0.955	9.8		0.962	11		0.962	8.1		1.009	7		62		1.033	8.3		1.152	11.7		1.099	9.3		1.112	12.5		1.006	9.7		35		1.038	17.1		1.078	4.9		1.003	17.4
IPI00109870.1	Gamma-soluble NSF attachment protein	0.8237	2	22	22	509		1.03	10		1.003	12.6		0.966	9.2		0.973	11.3		0.991	10.2		73		1.006	13.9		1.307	19.7		1.321	22.3		1.358	22.5		1.227	17.3		97		1.08	28.3		1.112	26.5		0.918	19.8
IPI00331163.9	S-phase kinase-associated protein 1	0.8221	2	13	13	257		0.995	12.9		1.005	10.2		1.016	12.3		1.004	12.5		1.03	11.2		51		1.03	10.5		1.341	19.7		1.451	23.3		1.423	16.9		1.298	17.3		50		1.069	28.3		1.198	28.9		0.988	14.6
IPI00989100.1	22 kDa protein	0.8218	4	8	16	254		1.051	8.4		1.007	8.1		1.02	5.5		1.01	6.8		1.002	7.4		54		1.024	9.2		0.911	16.2		0.928	15.1		0.877	16.1		0.936	8.2		50		0.929	31.4		0.863	27.9		1.019	28.8
IPI00319602.3	Isoform CNPII of 2',3'-cyclic-nucleotide 3'-phosphodiesterase	0.8214	2	42	44	1676		0.991	16.2		1.013	14.9		0.974	13.4		1.055	13.1		1.045	12.6		425		1.095	13.6		0.929	17.4		0.921	14.4		0.915	12.4		0.9	12.5		238		0.87	15.7		0.882	23.3		1.024	17.3
IPI00112251.1	Tubulin beta-3 chain	0.8178	2	6	27	1333		1.03	15.5		1.029	13		1.013	12.2		1.003	11.5		1.03	12		328		1.006	15.8		1.129	27.1		1.146	22.2		1.148	22.9		1.044	16.5		185		0.997	15.6		0.972	29.1		0.981	23.5
IPI00223378.1	Isoform 5 of Myelin basic protein	0.8166	4	0	22	585		1.016	16.1		1.036	14		1.001	12.4		1.093	13		1.118	12.5		176		1.047	13.8		0.913	19.6		0.873	13.7		0.849	12		0.828	15.3		103		0.975	12		1.074	12		1.041	12.8
IPI00468481.2	ATP synthase subunit beta, mitochondrial	0.8166	1	30	30	2013		1.017	17.5		0.984	15.2		0.965	15.9		0.978	15.5		1.001	15.3		517		1.008	21.1		1.235	39		1.236	30.2		1.224	32.3		1.156	21.4		245		1.035	17.1		1.093	33.8		1	24.2
IPI00133387.1	Heat shock factor-binding protein 1	0.8158	1	4	4	74		0.937	22.3		0.975	17.4		0.984	20.1		0.977	24.3		0.976	18.4		15		1.018	13.3		1.45	23.9		1.537	23.9		1.527	16.9		1.445	19.6		18
IPI00130280.1	ATP synthase subunit alpha, mitochondrial	0.8156	3	41	41	1460		1.016	15.9		1.012	14.5		0.991	14.9		0.993	13.1		1.008	13.9		370		1.012	14.9		1.08	20.9		1.037	18		1.033	20.8		1.005	14.5		171		1.06	13.5		1.059	20.6		1.024	13.9
IPI00114162.3	Fatty acid-binding protein, epidermal	0.8148	3	10	10	175		1.014	11.2		1.069	9.7		1.054	11.3		1.05	7.9		1.092	8.4		35		1.033	17.7		1.302	20		1.284	19.9		1.301	22.6		1.125	17.6		41		1.002	23.2		1.143	54.3		0.821	45
IPI00830910.1	Uncharacterized protein	0.8136	1	1	4	24		1.082	15.8		1.061	19		1.171	15.5		0.97	10.2		1.059	12.5		5		1.048	1		0.974	8		1.016	3.4		0.94	15		1.023	1.4		4
IPI00263638.8	Neurocalcin-delta	0.8135	4	9	16	222		1.031	11.4		1.035	6.3		0.999	10.3		1.002	6.2		0.98	7.1		59		1.067	14.7		1.192	14.2		1.258	23.8		1.234	21.1		1.223	16.3		42		1.1	14.4		1.168	22.3		0.977	10
IPI00845833.1	Isoform 2 of Calcineurin subunit B type 1	0.8125	2	13	13	423		0.918	22.2		0.944	12.7		0.99	13		0.948	14.2		0.958	17.6		88		1.039	15.5		1.47	17.9		1.419	25.2		1.422	23.9		1.336	19.1		68		1.174	33.1		1.324	32.2		0.976	44.5
IPI00120716.3	Guanine nucleotide-binding protein G(I)/G(S)/G(T) subunit beta-1	0.8118	1	8	16	526		1.013	15.2		1.052	14.6		1.022	14.5		1.003	13.9		0.996	15.3		153		0.996	15.3		0.969	24.2		1.02	20.7		1.001	24.6		0.993	18.2		68		0.895	20.1		0.854	17.8		0.987	19.8
IPI00162780.3	Guanine nucleotide-binding protein G(I)/G(S)/G(T) subunit beta-2	0.8118	6	8	16	529		0.985	15.3		1.024	15.7		1.001	13.6		0.992	14.9		0.967	18		147		0.989	14.2		1.012	19.8		1.044	15.4		1.045	18.4		1.024	15		73		0.928	17.3		0.895	23.6		1.015	24.3
IPI00331293.3	Isoform 4 of Dynamin-1	0.8113	7	4	71	1480		1.024	15		1.033	11.3		1.032	12.6		1.017	11.5		1.016	10.4		335		0.988	13.6		0.949	19.6		0.976	18.3		0.957	20.3		0.959	13.8		234		0.986	23.7		0.93	20.9		0.987	27.7
IPI00230204.8	Aspartate aminotransferase, cytoplasmic	0.8111	2	26	26	512		1.039	10.7		1.019	9.6		0.994	9.9		1.032	10.2		1.033	8.9		131		1.045	11.8		1.015	16.1		1.031	15.3		0.934	17.3		0.97	12.3		90		0.896	20.7		0.848	17.8		0.958	25.1
IPI00330804.4	Heat shock protein HSP 90-alpha	0.8104	4	36	60	945		1.018	13.9		1.001	10.5		1.003	10.8		0.961	9		0.987	8.7		222		1.045	12.5		1.114	16.1		1.16	17.5		1.114	15.8		1.093	12.2		197		1.037	18.7		1.01	29.1		1.036	18.8
IPI00131695.3	Serum albumin	0.8092	1	46	46	1052		1.056	14		1.254	12.5		1.432	14		1.448	14.2		1.263	10.2		272		0.888	11.3		0.937	13.9		0.885	15.3		1.036	16.6		0.834	11.5		223		1.175	16.8		1.095	22.1		1.138	18.7
IPI00403589.1	Enhancer of rudimentary homolog	0.8077	2	6	6	43		1.042	9.8		1.015	4.6		1.088	5.9		1.012	8.9		0.981	10		9		0.953	19.7		1.238	15.6		1.137	16.7		1.188	15.4		1.115	22.1		14		1.147	51.4		1.209	38.5		1.024	16.4
IPI00788359.1	Isoform 3 of Microtubule-associated protein 6	0.8072	1	1	18	473		0.98	13.9		1.024	10.8		1.026	9.7		1.016	8.9		1.009	11.6		64		1.046	18.2		1.102	20.8		1.049	21.5		1.117	20.2		1.066	16.9		104		1.092	34.1		0.844	25.8		0.803	31.5
IPI00116356.5	AP-2 complex subunit mu	0.8069	2	33	33	404		1.026	11.3		1.019	9.9		1.025	9.2		1.018	7.9		0.993	8.9		114		1.021	11.5		0.821	14.9		0.844	13.3		0.834	13.6		0.902	8.9		69		0.956	20.7		0.871	23.6		1.043	13.3
IPI00462072.3	Alpha-enolase	0.8065	11	23	30	1584		0.995	21		1.016	15.8		1.008	11.7		0.996	13.6		1	11.9		361		1.053	14.8		1.167	23.6		1.088	18.6		1.085	19		1.047	15.3		219		1.094	17.4		1.097	29.8		0.988	21.2
IPI00133706.1	Ras-related protein Rab-1B	0.806	1	7	15	199		1.055	8.9		0.991	11.7		1.004	7		0.983	8.4		0.975	12.6		44		0.989	9.6		0.862	12.9		0.877	13.7		0.88	14.6		0.938	8.8		31		1.051	12.4		0.857	9.2		1.061	13.5
IPI00311515.2	Beta-soluble NSF attachment protein	0.8054	2	18	24	542		1.024	11.2		1.013	8.9		1.011	11.4		0.993	7.5		1.002	7.4		103		1.012	13.5		1.073	19.8		1.094	14.4		1.042	10.9		1.057	12.6		116		1.009	15.5		0.993	29.1		1.042	24.4
IPI00111770.7	ATP synthase subunit e, mitochondrial	0.8028	2	8	8	103		0.995	7.5		0.962	7.2		0.975	6.3		1.011	6.7		0.981	8		32		0.973	8.6		1.062	19.1		1.023	14		1.075	18.7		1.062	15.5		16		1.126	10.6		1.118	21.5		1.04	10.5
IPI00465648.3	Isoform 3 of Dynamin-1	0.8014	3	2	70	1515		1.03	14.6		1.038	10.7		1.037	12.4		1.017	11.1		1.015	10.1		330		0.991	13.1		0.95	19.2		0.979	18.5		0.957	20.3		0.959	13.8		242		0.981	23.9		0.93	20.9		0.987	27.7
IPI00128209.3	Isoform 1 of Adenylate kinase isoenzyme 1	0.799	3	15	15	248		0.967	14		1.034	14.6		1.01	13.7		1.031	10.1		1.02	14.2		70		0.998	15.6		1.326	15.7		1.226	26.2		1.321	24.1		1.231	16.9		41		1.047	33.4		1.155	39.5		0.887	49.9
IPI00115833.2	Isoform 1 of Microtubule-associated protein 6	0.7958	2	48	65	1452		0.984	11		1.004	9.9		1.006	8.4		1.006	8		1.004	9		198		1.05	16.5		1.117	17.8		1.077	17.9		1.118	17.5		1.081	15.9		324		1.099	17.9		1.04	26.9		0.963	23.8
IPI00230470.1	Isoform 2 of Alpha-endosulfine	0.7949	3	10	11	111		0.842	26.2		0.948	12.6		1.005	1.2		0.976	8.6		0.918	9.7		7		0.997	12.5		1.22	19.3		1.342	21		1.324	19.9		1.257	18.6		33		0.881	15.8		1.021	42.2		1.023	21.3
IPI00118384.1	14-3-3 protein epsilon	0.7922	3	26	29	967		1.008	15.5		1.03	10.8		1.023	10.8		1.006	10.1		0.996	9.2		160		1.039	15.1		1.184	24.8		1.175	23		1.193	24.5		1.148	16.7		174		1.042	16.1		1.003	33		1.043	24.7
IPI00137730.7	Phosphatidylethanolamine-binding protein 1	0.7914	3	11	11	401		0.982	10.9		1.009	7.4		0.995	8		1.008	11.7		1.016	10.4		89		1.109	19.3		1.621	32.8		1.54	23.6		1.579	28		1.414	25.4		77		0.994	17.9		0.838	45.3		0.818	22.7
IPI00331704.7	Gamma-enolase	0.7903	4	20	27	1397		0.976	19.4		1.003	17.2		0.987	15.2		0.986	14.3		1.003	12.9		350		1.055	17		1.348	27.7		1.258	24.9		1.297	21.9		1.179	21.4		200		1.084	22.7		1.139	34.3		1.017	25
IPI00319830.7	Isoform 1 of Spectrin beta chain, brain 1	0.7888	4	158	178	3208		1.004	11.5		1.014	10.2		1.007	10.2		0.99	9.1		0.997	9.5		694		1	14.4		0.939	18.2		0.949	19.3		0.896	20.8		0.946	14.1		534		0.936	23.4		0.847	32.7		0.963	24.3
IPI00323800.6	Neurofilament medium polypeptide	0.7877	2	73	80	1531		1.031	15		1.019	12.2		0.931	13.2		1.054	11.4		1.091	11.4		326		1.069	19		1.454	23.3		1.389	26		1.564	30.2		1.249	18		373		0.946	16.2		1.095	25.6		0.921	22.7
IPI00656325.2	Vesicle-fusing ATPase	0.7876	3	62	63	1110		1.043	11.9		1.035	9.1		1.013	7.4		1.014	7.5		1.001	6.7		266		1.021	13.3		0.991	20.5		0.962	16.1		0.966	17.4		0.966	12.9		214		1.005	11.9		0.938	15.9		0.994	18.7
IPI00828488.1	Isoform 1 of Heterogeneous nuclear ribonucleoproteins A2/B1	0.7875	3	3	23	576		1.046	15.5		1.047	11.1		1.042	12		1.031	14.4		1.002	11.4		76		0.937	20.5		1.033	32.9		1.012	30.5		1.049	25.6		1.011	19.1		104		0.994	28.9		1.045	38.4		0.917	38.7
IPI00308885.6	Isoform 1 of 60 kDa heat shock protein, mitochondrial	0.7853	4	43	43	1489		0.993	19.5		0.966	16.5		0.965	17.6		0.968	16.4		1.002	16.4		341		1.05	18.7		1.307	25.8		1.236	22.1		1.274	25.8		1.169	18.2		204		1.105	14.7		1.119	19.7		0.994	16.9
IPI00857711.1	TSC22 domain family protein 1 isoform 3	0.785	6	5	5	53		0.947	14.3		0.959	20.5		0.998	21.2		1.031	8.6		1.031	21.2		10		0.944	15.9		1.036	9.8		1.304	27.6		1.259	14.6		1.259	27.1		5		0.932	72.3		1.285	26.5		1.123	24
IPI00759999.1	Isoform Cytoplasmic+peroxisomal of Peroxiredoxin-5, mitochondrial	0.784	5	13	13	423		1	14.8		0.987	11.9		0.946	8.6		1	8.4		1.018	9.3		90		0.987	15.9		1.174	17.6		1.17	14.3		1.244	14.9		1.125	12		83		1.053	19.6		1.181	25		0.986	19.4
IPI00226872.1	Uncharacterized protein	0.7833	2	16	19	255		0.932	7.7		0.967	7.8		0.969	6.8		0.934	8.3		0.97	6.4		50		0.995	14.5		1.371	18.7		1.362	23.2		1.45	19.3		1.33	17.6		57		1.01	16.4		1.178	20.5		0.935	15.1
IPI00661414.2	Actin-related protein 2/3 complex subunit 2	0.7833	2	20	20	200		1.05	8.9		1.027	9.8		1.035	10.2		1.027	9.5		1.01	7.2		68		1.004	15.5		0.967	15		0.974	11.9		0.93	7.4		0.995	13.4		28		1.039	11.4		0.992	10.3		1.103	16.3
IPI00114375.2	Dihydropyrimidinase-related protein 2	0.7832	1	28	34	2234		1.042	16.7		1.043	15.7		1.032	14.6		1.007	14.2		1.017	13		510		1.033	18		1.106	26.5		1.085	23.6		1.11	22.3		1.052	17.4		307		1.104	26.7		1.117	27		0.958	29.9
IPI00133440.1	Prohibitin	0.7831	3	17	17	217		0.987	8.5		0.965	12		0.973	9.6		0.975	8.3		0.995	7.4		59		1.035	10.2		1.139	20		1.11	13.5		1.101	16.1		1.064	12.5		29		0.991	27.6		0.947	16.9		0.955	12.8
IPI00319994.6	L-lactate dehydrogenase A chain	0.7831	4	23	27	464		1.01	10		0.99	8.9		1.01	8.1		0.971	9.6		0.98	8.7		128		1.068	12.4		0.968	17		0.938	17.9		0.916	17.4		0.965	12.7		71		0.985	14.8		0.951	20.2		1.128	30.8
IPI00230003.7	Phosphatidylinositol transfer protein alpha isoform	0.7823	2	22	26	279		1.028	11.8		1.017	11.8		0.996	14.2		1.021	8.8		1.02	7.6		57		1.015	8.7		1.006	14.6		1.053	14.9		1.025	10.8		1.023	10.7		59		0.949	20		0.943	16		0.959	21.3
IPI00554928.3	Neurofilament light polypeptide	0.7808	1	43	47	1326		1.018	13.8		0.995	11.4		0.914	14.3		1.041	12.5		1.087	12.5		293		1.046	18		1.281	24.7		1.248	25		1.348	32.4		1.151	19.1		227		0.95	20.3		1.199	28		1.018	24.3
IPI00130186.4	V-type proton ATPase subunit C 1	0.7801	1	32	32	389		1.022	11.9		1.025	12		1.022	11.8		1.02	9.5		0.986	7.3		120		1.018	12.7		0.897	19.4		0.93	14.9		0.887	19.4		0.908	15		63		1.003	11.7		1	24.7		1.011	21.7
IPI00653007.1	Putative uncharacterized protein	0.7798	1	8	24	795		1.04	15.8		1.019	13.4		1.018	9.5		1.007	9.9		1.006	11.1		172		0.951	20.5		0.93	27.8		1.021	23.6		0.971	25.7		0.981	15.9		133		0.971	20.6		0.953	23.6		1.008	21.9
IPI00465469.5	Isoform Tau-A of Microtubule-associated protein tau	0.7791	3	1	31	766		0.992	13.2		1.005	14		1.012	11.8		0.985	11.8		0.99	11.6		116		1.01	17		1.14	24		1.12	18.7		1.207	20.8		1.155	18.5		167		1.041	25.8		1.106	25		1.032	23.8
IPI00108189.4	Histidine triad nucleotide-binding protein 1	0.7778	2	7	7	42		1.013	12.2		1.015	11.3		0.996	15.4		1.047	2.5		1.015	6.6		15		1.141	15.4		1.471	13		1.44	14.6		1.495	7.5		1.444	12.1		9
IPI00131459.1	Nucleoside diphosphate kinase A	0.7763	3	2	11	264		1.004	10.4		0.992	11.1		1.001	7.5		0.979	8.3		1.002	8.2		66		1.008	11.7		1.226	12.6		1.218	10.7		1.262	14.2		1.191	10		47		1.055	11.2		1.158	23.2		0.944	16.6
IPI00263863.8	10 kDa heat shock protein, mitochondrial	0.7745	2	10	10	167		1.051	6.8		0.967	6.8		0.95	4.8		0.98	4.5		1.006	7.7		37		1.044	9.8		1.456	17.4		1.448	13.8		1.532	13.8		1.429	14.1		34		1.122	17.1		1.316	17.2		0.956	17.9
IPI00128986.1	Transgelin-3	0.7739	2	11	14	245		1.075	10.2		1.084	8.1		1.063	8.7		1.076	6.7		1.058	7.8		54		0.982	16.2		1.106	19.5		1.187	12.7		1.167	19.4		1.132	16.2		43		1.02	13.6		1.132	30.1		0.877	33
IPI00229510.5	L-lactate dehydrogenase B chain	0.7695	2	23	26	710		1.02	11.6		1.018	11		1.012	11.3		1.015	8.8		1.013	8.9		198		1.074	12.9		1.045	15.7		1.008	13.5		0.983	13		1.002	11.2		118		0.997	13.3		0.91	21.7		1.045	17.9
IPI00408378.4	Isoform 1 of 14-3-3 protein theta	0.7673	4	5	24	707		1.026	18.4		1.023	12.3		1.023	14.3		0.999	10.4		1.005	9.8		141		1.027	15.2		1.109	15.7		1.112	18.3		1.118	16.4		1.097	11.9		135		0.969	23.8		0.984	27.5		0.964	31.8
IPI00135965.2	Alpha-internexin	0.7659	1	34	39	828		0.985	12.6		1.001	11.3		0.95	11		1.025	8.3		1.033	9.1		218		1.011	16.5		1.184	24.4		1.198	21.5		1.171	28.1		1.08	16.2		134		1.029	15.8		1.091	29.8		1.019	22.8
IPI00761696.2	Calmodulin	0.7651	3	12	12	1816		0.933	21.4		0.979	18.4		0.982	18.7		0.979	17.9		1	17.1		265		0.937	22.8		1.142	54.9		1.148	44		1.175	42.3		1.127	27.6		234		1.034	22.6		1.056	23.7		0.923	29.7
IPI00986980.1	Glyceraldehyde-3-phosphate dehydrogenase	0.762	2	2	19	1050		1.028	18.7		1.033	16.4		1.03	15.7		1.017	12.7		1.026	13.9		281		1.011	14.2		1.028	19.3		0.99	14.3		0.978	14.1		0.963	10.3		120		1.056	17.5		1.047	21		1.044	11.4
IPI00228150.1	Isoform 1 of Mitochondrial inner membrane protein	0.7609	3	4	56	750		1.007	10.5		0.979	12.1		0.965	9.5		0.996	8.8		0.991	10.6		173		1.041	12.5		1.015	17.6		0.981	15		0.972	17.3		0.957	14.6		143		0.985	22		1.019	28.1		1.008	23.1
IPI00405058.6	Isoform 3 of Heterogeneous nuclear ribonucleoproteins A2/B1	0.7608	1	1	21	451		1.046	15.9		1.048	11.4		1.044	12.4		1.033	14.6		1.003	11.5		75		0.937	17		1.004	32		1.012	27.2		1.041	21.9		0.996	17		82		0.983	29.7		1.039	39.1		0.906	38.8
IPI00622235.5	Transitional endoplasmic reticulum ATPase	0.7593	1	50	50	882		1.027	12.4		1.01	11.5		1	10.2		0.985	10.2		1.019	9.7		200		0.993	14.6		1.169	25.6		1.206	21.2		1.222	24.9		1.102	16.2		168		1.021	32.5		1.059	29.2		0.996	26.9
IPI00331332.6	NADH dehydrogenase [ubiquinone] 1 alpha subcomplex subunit 5	0.7586	2	9	9	175		0.959	12.6		0.924	10.3		0.953	9.5		0.979	9.7		0.986	6.8		50		1.003	9.3		1.146	21.6		1.082	11.3		1.144	14		1.09	8		28		0.998	25.1		0.978	29.5		0.889	36.7
IPI00875117.1	Dihydropyrimidinase-related protein 1	0.757	1	1	32	1021		1.048	12.2		1.058	9.8		1.043	11.6		1.01	9.9		1.027	7.7		188		1.023	14.9		1.051	25		1.018	22.9		1.01	20.1		1.002	14.9		153		1.069	21.6		1.006	27.1		0.945	23.9
IPI00230449.7	Hippocalcin-like protein 1	0.7565	1	5	15	199		1.042	11.1		1.045	6.3		1.007	8.3		1.022	5.5		0.98	6.4		52		1.034	7.8		1.118	15.5		1.178	12.6		1.116	15.2		1.089	11.2		35		1.14	12.7		1.238	15.8		1.103	18.2
IPI00649886.1	Isoform Ia of Synapsin-1	0.7564	3	35	37	1765		1.014	14.9		1.012	11.5		1.02	11		0.997	11.5		0.983	12.1		243		0.993	16.6		0.976	19.4		0.966	20.7		0.97	19.6		0.976	16.8		287		1.079	27		1.048	31.4		1.018	23.6
IPI00315999.4	V-type proton ATPase subunit F	0.7563	2	8	8	77		0.993	17.4		1.011	16.1		0.996	9.7		1.007	8.8		1.026	6.8		26		0.996	12.2		1.172	28.6		1.384	31		1.291	26.7		1.227	25.8		15		0.969	1.1		1.083	2		0.971	3
IPI00649474.1	Isoform 3 of Brain-specific angiogenesis inhibitor 1-associated protein 2	0.7563	5	34	34	210		1.015	11		1.032	11.7		1.011	13.2		1.001	10.8		0.957	15.2		45		1.002	11.9		1.014	16.4		1.09	16.4		1.012	20.4		1.06	13.3		52		1.053	53.8		1.097	35.8		1.044	46.7
IPI00227392.5	14-3-3 protein eta	0.7561	4	14	21	516		1.017	13.2		1.026	8.6		1.005	9.2		0.994	9.7		0.98	10.6		135		0.991	13.2		1.112	20.6		1.153	13.6		1.137	17		1.088	11		79		1.062	15.9		1.032	26.6		1.089	23.4
IPI00118930.1	Alpha-soluble NSF attachment protein	0.7559	1	14	20	281		1.005	13.6		1.001	11.7		1.004	11.9		1.003	7.4		1.001	10.3		66		1.017	11.4		1.077	15.3		1.057	13.2		1.028	14.5		1.018	16.4		55		1.022	27.8		1.051	24.7		1.063	19.1
IPI00331265.8	Isoform Tau-D of Microtubule-associated protein tau	0.7554	6	1	29	771		0.982	13.8		1.003	14.6		1.021	12.6		0.987	12.2		0.99	12.1		118		1.012	15.9		1.128	23.2		1.118	18.4		1.193	19.1		1.154	18.6		166		1.097	23.9		1.092	28.2		1.015	28.9
IPI00118075.2	Microtubule-associated protein 2	0.7522	16	103	117	2417		0.967	13.9		0.986	11.3		0.982	12.6		0.964	10.5		0.97	11.5		391		1.023	19.7		1.273	30.5		1.338	30.3		1.342	31.9		1.209	23.4		532		1.055	24.7		1.073	28.3		0.963	25.1
IPI00624843.3	Ermin	0.7509	1	16	17	296		0.914	11.7		1.009	14.9		0.971	11.6		1.019	18.6		1.06	15.8		30		0.934	19		1.271	23.4		1.317	23		1.406	24.3		1.257	26.5		50		0.861	24.4		0.995	24.7		0.808	38.8
IPI00317740.5	Guanine nucleotide-binding protein subunit beta-2-like 1	0.7508	1	20	20	185		0.988	13.9		0.994	10.4		1.004	10.1		0.989	11		0.983	7.1		40		1.016	21.6		1.032	18.5		0.988	18.2		0.952	18.2		0.973	19		43		0.956	27.5		0.936	51.5		0.993	50.5
IPI00331556.5	Heat shock 70 kDa protein 4	0.7503	1	51	55	1044		0.979	12		0.962	10.7		0.98	10		0.971	10.5		0.993	9.2		188		1.025	13.3		1.135	18.1		1.155	19.6		1.147	16.8		1.075	10.8		193		0.974	24.6		0.947	22.2		0.948	31.9
IPI00165854.3	Ubiquitin-conjugating enzyme E2 N	0.75	4	6	9	170		0.983	13.9		1.006	10.2		0.98	9.5		0.986	7.2		1.032	6.9		45		1.05	7.4		1.281	9.3		1.273	10.6		1.248	9.5		1.163	5.8		31		1.091	10.3		1.147	11.9		1.037	12.2
IPI00989903.1	Uncharacterized protein	0.7486	1	2	57	686		1.003	14.3		0.996	12.3		1.03	11.9		0.978	13.7		0.97	11.7		159		0.976	14.8		0.988	20.3		1.03	24.7		0.983	17.9		0.983	21		94		1.029	17.9		0.96	21.7		1.003	21
IPI01008587.1	Uncharacterized protein	0.7476	1	1	3	138		0.952	11.6		1.169	1.7		1.014	4.3		1.168	3.2		1.142	5.6		3		1.099	17.5		1.018	18.8		1.115	15		1.077	29.9		1.047	27		25		1.008	28.1		1.049	44.3		0.992	33.7
IPI00110753.1	Tubulin alpha-1A chain	0.7472	1	2	30	2175		1.024	20.4		1.024	19		1.008	18		1.028	16.2		1.041	14.7		634		1.034	16.5		1.032	17.7		1.052	16.9		1.002	18.4		1.003	13.9		239		0.993	21		0.87	33.7		1.031	40.4
IPI00554929.3	Heat shock protein HSP 90-beta	0.7472	5	31	57	1034		0.996	13.5		0.988	11.8		1.01	9.4		0.955	10		0.984	8.4		255		1.006	14.4		1.072	16.4		1.104	21.4		1.062	17.7		1.068	13.1		211		0.989	24.3		0.986	25.1		1.032	26.2
IPI00128760.1	Ubiquitin-conjugating enzyme E2 L3	0.7468	8	9	9	146		1.021	9.4		1.009	7.4		0.96	11.9		1.037	14.2		1.035	12.1		25		1.041	14.9		1.273	19.9		1.228	16.8		1.263	10.5		1.126	15		34		1.049	13.3		1.225	24.8		1.063	15
IPI00132278.1	Complexin-1	0.7463	2	5	10	210		0.996	8.1		1.045	7.4		0.981	11		1.046	8.2		1.018	6.5		34		1.015	17.4		1.474	38.6		1.414	37.9		1.423	36.2		1.41	27.2		50		1.027	15.7		1.116	23.6		0.972	28
IPI00321718.4	Prohibitin-2	0.7458	4	22	22	253		1.005	10.8		0.975	14.7		0.97	13.5		1.02	12		0.974	10.5		74		0.952	13.4		0.919	16		0.948	19.3		0.955	22.2		0.99	12.6		30		1.011	14.6		0.984	2.7		0.967	2.8
IPI00127942.4	Destrin	0.7455	1	14	15	190		0.973	11.2		1.025	7.7		0.99	8.2		1.002	8.9		0.989	9.8		61		1.016	13.2		1.067	19		1.1	17.5		1.111	15.3		1.026	10.3		36		1.114	8.1		1.326	11.9		1.227	14.1
IPI00118447.1	Transcriptional activator protein Pur-alpha	0.7445	1	16	18	513		0.995	15.3		0.989	10.7		0.982	13.2		0.958	10.5		1.023	11.5		62		1.017	19.1		1.167	19.5		1.155	19.3		1.172	15.8		1.069	18.1		96		1.139	22.9		1.018	39.3		1.003	17.9
IPI01026712.1	30 kDa protein	0.742	4	16	17	771		1.031	15.2		1.017	12.6		1.012	10.5		1.022	11.8		0.997	9.8		149		1.046	19.3		1.043	21		1.05	23.5		1.01	21.6		1.007	15.2		136		1.008	16		1.076	29.1		1.031	26.2
IPI00759940.3	Isoform Cytoplasmic of Fumarate hydratase, mitochondrial	0.7409	2	28	28	572		0.992	10.9		0.995	10.9		0.993	12.7		0.998	12.8		1.019	10.5		140		1.03	10.7		1.101	14.4		1.128	12.7		1.112	11.9		1.03	10.1		82		1.036	18.8		1.007	34.8		1.03	23
IPI00134599.1	40S ribosomal protein S3	0.7407	2	16	16	123		1.006	6.1		0.997	9.6		0.964	7.3		1.013	8.3		0.954	9.2		35		1.031	15		0.948	9.8		0.909	15.4		0.827	20.3		0.936	13.2		18		0.903	16.7		0.848	15.7		0.949	30.1
IPI00137227.1	Ras-related protein Rab-2A	0.7406	5	14	14	217		1.066	16.4		1.037	11		1.036	11.7		1.029	9.3		1.018	7.3		57		1.044	7.1		0.936	14.4		0.873	15.3		0.827	16.3		0.952	8.7		32		0.94	30.4		0.92	38.1		1.094	30.5
IPI00226430.3	3-ketoacyl-CoA thiolase, mitochondrial	0.7406	1	19	19	200		0.972	12.2		1.017	17		1.021	17.8		0.984	17.3		1.045	16.5		48		0.972	19.5		1.083	23.3		1.013	25.8		1.124	28.2		1.006	18		41		1.06	16.7		1.071	27.8		1.046	8.7
IPI00315225.7	Dynein light chain roadblock-type 1	0.7396	2	5	5	27		1.002	16.2		0.963	16.9		0.986	20.2		0.982	17.6		1.076	18.8		14		1.113	16.8		1.701	13.5		1.453	4.4		1.629	3.4		1.421	6.9		6
IPI00117042.3	Isoform 1 of Glial fibrillary acidic protein	0.7395	2	29	34	466		1.016	12.9		1.137	13.6		0.908	9.5		1.024	10.1		1.215	14.4		109		1.084	21.2		1.219	22.3		1.174	16.4		1.26	20.2		1.117	13.9		96		0.806	26.1		0.889	22		0.8	28.5
IPI00132347.1	Uncharacterized protein	0.7387	4	11	11	148		0.989	12.9		0.993	7		0.963	7.9		1.048	9.4		1.002	6.1		48		0.995	14.2		1.174	21.6		1.097	31.7		1.188	26.1		1.114	21.8		19		1.091	25.3		1.111	26.4		0.895	17.6
IPI00119458.7	Fructose-bisphosphate aldolase C	0.7383	1	21	27	965		1.001	23.5		1.02	13.7		0.957	12.9		0.979	9.3		1.029	9.1		198		1.022	18.5		1.125	21.5		1.049	25.1		1.107	18.4		1.046	14.7		155		1.073	20.2		1.075	35		1.039	30.3
IPI00344004.3	NADH dehydrogenase (Ubiquinone) 1 alpha subcomplex, 12	0.7383	1	9	9	157		0.996	22.8		0.944	16.2		0.944	11.6		0.989	8.4		0.975	9.5		46		0.856	20.2		0.951	16.4		0.93	19.7		0.914	15.8		0.955	17.1		31		0.908	13.1		1.039	77.1		0.986	111.2
IPI00407499.1	Isoform 1 of 4-aminobutyrate aminotransferase, mitochondrial	0.738	5	30	30	806		0.968	11.9		0.968	9.2		0.95	10.7		0.999	9.4		0.977	8.2		184		1.044	14.4		0.921	15.8		0.894	14.2		0.853	16.9		0.901	14.4		135		0.9	24.7		0.831	33.3		0.951	33.2
IPI00402982.2	Isoform 1 of Tropomodulin-2	0.7379	3	20	21	362		0.979	10.1		0.991	14.1		0.98	12.7		0.99	13.6		0.998	11.9		69		1.028	17.6		1.3	20.4		1.264	17.6		1.366	18.7		1.216	18.7		62		1.094	15.4		1.246	28.2		0.997	25.5
IPI00875638.1	Isoform 3 of Mitochondrial inner membrane protein	0.7377	4	1	52	712		0.997	10.5		0.98	12.4		0.965	9.6		1	9.2		0.991	9		161		1.033	11.2		1.001	16.5		0.981	15		0.97	16.2		0.961	13.8		135		1.005	21.4		1.03	28		1.042	27.7
IPI00123613.1	Protein kinase C and casein kinase substrate in neurons protein 1	0.737	1	28	32	1068		0.972	11.9		1.021	12		1.003	11.2		0.976	7.4		0.993	10.8		129		0.991	22.5		1.352	31.5		1.412	29.3		1.432	29.3		1.233	21.7		182		1.112	20.1		1.054	48.8		0.917	58.2
IPI00554989.3	Peptidyl-prolyl cis-trans isomerase	0.7365	2	4	14	499		1.003	18.3		1.071	13.5		1.062	14.8		1.029	10.4		1.048	10.7		103		1.02	18.3		1.174	26.7		1.106	27.3		1.174	28.4		1.124	18.3		84		1.014	24.2		1.006	22.1		0.961	32.1
IPI00131618.1	Syntaxin-1A	0.7361	2	18	24	411		0.96	14.1		0.949	12.3		0.998	12.5		0.964	6.8		0.924	10.4		89		0.951	12.4		0.908	18.6		0.964	19.9		0.926	17.8		0.98	14.3		93		1.054	23.9		0.861	25.8		1.046	17.8
IPI00116753.4	Electron transfer flavoprotein subunit alpha, mitochondrial	0.7357	1	17	17	302		0.941	14.1		0.956	12.7		0.941	13.8		0.953	10		0.977	9.7		62		1.011	16.1		1.183	22.4		1.141	17.5		1.191	18.1		1.101	16.9		50		1.017	34.2		0.97	29		0.955	31
IPI00321734.7	Lactoylglutathione lyase	0.7337	1	11	11	161		1.034	7.1		0.994	6.8		0.975	7.9		1.015	8.7		1.041	5.9		35		1.037	9.7		1.396	14.2		1.362	17.1		1.481	13.6		1.326	12.7		31		1.098	9.8		1.082	23.1		1.013	16.3
IPI00985626.2	Uncharacterized protein	0.7334	3	1	51	664		1.001	10.3		0.98	11.7		0.966	9.3		0.996	8.7		0.991	8.7		156		1.032	10.9		1.01	15.9		0.98	14.9		0.969	13.9		0.957	13.4		121		1.002	22.3		1.019	24.3		1.039	24.8
IPI00670400.2	apolipoprotein O isoform 3	0.7317	3	9	9	65		0.973	14.8		0.965	10.7		0.969	8.3		1.017	10.2		0.998	9.8		26		0.813	11.4		0.824	25.3		0.662	13.4		0.777	19		1.005	16.2		4
IPI00115564.5	ADP/ATP translocase 1	0.7315	1	11	21	625		1.036	24.4		1.019	14.2		1.012	13.6		1.022	10.8		1.009	11		184		1.058	9.8		0.87	13.7		0.819	20.1		0.797	22.3		0.882	17		68		0.87	9.5		0.767	33.8		0.975	21.3
IPI00122486.3	CaM kinase-like vesicle-associated protein	0.7305	1	28	28	470		1.098	15.1		1.052	13.1		1.029	12.5		1.013	14.6		0.997	16.3		87		1.008	14.4		0.932	21.4		1.013	15.7		0.971	15.6		1.017	16.2		75		1.002	42.1		0.955	36.8		0.966	26.7
IPI00221613.5	ADP-ribosylation factor 1	0.7293	2	1	11	287		1.032	12.6		1.019	8.5		1.016	8.7		0.996	7.5		1	6.9		66		1.053	7.5		0.932	9.5		0.953	13.9		0.891	13.4		0.97	10.6		46		0.982	14		0.851	31.1		1.061	25.9
IPI00221614.3	ADP-ribosylation factor 3	0.7293	2	1	11	304		1.025	11.9		1	9.9		1.018	8.6		0.997	8.4		1.001	7.3		73		1.053	7.5		0.932	9.5		0.953	13.9		0.891	13.4		0.97	10.6		46		0.982	14		0.851	31.1		1.061	25.9
IPI00223377.1	Isoform 4 of Myelin basic protein	0.7282	3	1	22	586		1.016	16.1		1.036	14.5		1.001	12.8		1.09	13.3		1.117	12.7		176		1.047	13.8		0.911	20.4		0.872	14.1		0.848	12		0.829	14.7		104		0.975	12		1.074	12		1.041	12.8
IPI00221788.3	Hippocalcin-like protein 4	0.7277	2	8	12	224		0.994	13.8		1.033	8.2		0.997	8.8		0.961	9.7		0.971	8.9		59		1.083	19.8		1.053	18.7		1.173	22.3		1.062	18.6		1.103	27.6		25		0.977	23.5		0.903	11.4		1.023	25.6
IPI00380436.1	Alpha-actinin-1	0.7276	1	1	56	671		1.003	14.5		0.999	12.1		1.032	11.3		0.984	13.3		0.972	11.4		156		0.977	14.8		0.985	20.8		1.025	24.7		0.975	18.5		0.979	21		91		1.029	17.9		0.955	21.4		1.003	22.3
IPI00471295.2	Uncharacterized protein	0.7273	2	1	13	208		1.04	20.1		0.997	17.5		1.006	14.1		0.959	12.5		0.934	22.2		27		0.981	17.6		1.58	28		1.652	34		1.61	27.3		1.424	23.2		66		1.091	105.8		1.223	44.9		1.022	20.4
IPI00119663.3	Mitogen-activated protein kinase 1	0.7263	3	17	23	245		1.024	9.9		1.031	8.5		0.984	11.2		1.002	7.4		0.974	10.1		74		1.029	15.9		0.959	13.5		0.944	16.3		0.913	16.8		1	10.7		30		0.946	10.8		0.892	19		1.027	11.8
IPI00113149.1	Syntaxin-1B	0.7257	1	21	27	595		0.958	21.4		0.997	11.4		1.007	10		1.001	7.6		0.997	7.2		132		0.962	13.8		0.921	19.7		0.978	21.1		0.95	19.4		0.992	14.5		130		0.983	25.3		0.936	20.3		0.992	24.7
IPI00224626.3	Septin-7	0.7254	4	1	34	757		0.996	17.5		1.017	12.6		1.012	12.2		1.006	11.9		1.004	10.5		149		0.977	11.8		0.979	18		1.018	16.6		0.986	16.7		0.969	13.2		123		1.081	17.3		1.043	23.4		0.975	26.6
IPI00404349.4	Tmsb15b1-Tmsb15b2 readthrough transcript	0.725	3	4	4	19		0.972	18.6		1.009	4.3		1.071	4		1.022	3.4		0.96	10.4		5		0.972	6.6		1.642	19.7		1.776	10.2		1.548	24.2		1.489	18.3		9		0.965	40		0.999	5.5		0.901	7.3
IPI00874440.1	Septin-7	0.7248	4	1	34	756		0.999	17.3		1.017	12.6		1.016	12.1		1.011	11.2		1.008	10.4		148		0.977	12		0.98	19.6		1.023	16.6		0.987	16.9		0.969	13.3		122		1.081	17.3		1.043	23.4		0.975	26.6
IPI00459493.5	Isoform 1 of T-complex protein 1 subunit alpha	0.723	4	30	30	307		0.961	12.9		0.98	10.8		0.966	12.1		1.022	11.2		1.026	10.6		67		0.992	12.6		0.976	18.7		1.028	17.5		1.015	9.3		0.984	16.1		61		0.889	16.3		0.913	20		0.959	18.1
IPI00121440.4	Electron transfer flavoprotein subunit beta	0.7216	1	16	16	176		0.955	12.1		0.94	15.1		0.934	8.7		0.957	12.3		0.989	10.3		25		0.94	15.4		1.12	18		1.058	19.8		1.194	16.6		1.043	18.2		32		0.928	12.1		1.06	22.1		0.874	58.7
IPI00108125.4	Eukaryotic translation initiation factor 5A-1	0.7208	3	8	12	109		1.003	13.6		1.004	10.9		1.017	10		1.002	10.1		1.028	8.2		29		1.019	7.8		1.223	16		1.318	18		1.274	22.3		1.185	12.3		19		1.095	2.4		1.194	9.2		0.983	7.3
IPI00111265.3	F-actin-capping protein subunit alpha-2	0.7203	2	11	14	291		0.961	14.3		0.977	15.6		0.989	13.6		0.986	9.6		0.972	9.7		45		1.038	13.8		1.132	13.9		1.144	14.8		1.166	19.1		1.128	12.2		63		1.155	42.2		1.008	63.5		1.098	55
IPI01026775.1	29 kDa protein	0.7201	6	2	15	662		1.081	14.1		1.053	11.9		1.055	12.9		1.012	9.9		1.032	10.7		123		0.984	20.8		0.971	31.4		1.058	21.7		1.04	18.5		0.996	16.1		110		0.991	22.9		0.999	27.4		0.982	20.7
IPI00129268.1	Guanine nucleotide-binding protein G(I)/G(S)/G(O) subunit gamma-3	0.72	1	5	5	89		1.069	15.9		1.026	14		1.048	18.4		0.979	9		1.004	8.2		21		0.976	22.7		0.909	31.4		0.873	20		0.874	14.1		0.935	12.5		18		0.862	18.4		0.796	32.4		1.063	9.2
IPI00113377.1	60S acidic ribosomal protein P1	0.7193	1	2	4	137		1.046	10.7		1.032	11.7		1.025	21.1		0.993	8		1.018	11		19		1.071	15.6		1.514	17.8		1.581	22.9		1.528	26.1		1.399	13.7		34		1.025	18.3		1.116	21.9		0.954	12.1
IPI00134920.3	Uncharacterized protein	0.7193	1	2	4	36		1.059	8.6		1.026	8.3		1.027	16.9		0.993	7.1		1.005	7.3		12		1.21	13.5		1.598	7.9		1.53	14.2		1.647	7.2		1.454	5.4		7
IPI00111117.5	Actin-related protein 2/3 complex subunit 5-like protein	0.719	1	8	8	48		0.996	12.7		0.977	13.6		1.025	10.2		1.003	8.7		1	6.5		24		0.971	12.8		1.093	8.6		1.102	14.9		1.122	5.7		1.082	13.5		7
IPI00845772.1	Isoform 2 of Cytochrome c1, heme protein, mitochondrial	0.718	2	12	12	318		1.006	14.2		0.998	21.6		0.973	12.9		0.965	11.9		1.003	13.4		66		0.995	22.3		1.008	29		0.981	27.5		0.987	28.5		1.011	14.8		63		0.85	44.7		1.731	65.6		1.04	98.4
IPI00807733.2	ADP-ribosylation factor GTPase-activating protein 1 isoform d	0.7175	4	19	20	397		1.025	16.6		1.029	15.9		1.02	17.1		1.044	13.6		1.013	14.2		58		0.992	25.6		1.095	31.1		1.065	22.7		1.123	26.4		1.044	25.5		49		1.022	18.8		1.004	33.8		0.94	22.8
IPI00119115.2	V-type proton ATPase subunit E 1	0.7168	2	21	21	351		0.997	11.9		1.005	9.4		1.015	10.7		1.019	9.2		1.009	8.8		91		0.973	14		1.042	21.3		1.083	16		1.071	21.7		1.073	11.2		67		1.073	8.8		1.132	19.8		1.103	15.3
IPI00111501.1	Complexin-2	0.7164	1	7	12	158		1.029	9.7		1.1	8.6		1.038	12.9		1.005	6.1		0.987	9.4		43		1.015	14.6		1.408	28.7		1.566	24.6		1.671	25.2		1.445	17.9		34		1.214	9		1.177	12.9		0.993	7.7
IPI00116112.3	Dynactin subunit 2	0.7164	3	21	22	293		1	16.3		1.002	12.1		0.971	10.8		0.984	10.6		0.998	9.1		65		1.04	13.4		1.348	25.3		1.305	21.4		1.37	25.6		1.242	18.5		52		1.03	22.6		1.292	26.6		1.054	38.2
IPI00230310.5	Neuron-specific calcium-binding protein hippocalcin	0.715	3	4	14	227		1.032	9.2		1.021	6.1		0.986	6.8		1.026	6.5		0.956	5.7		68		1.032	8.5		1.103	16.6		1.183	11		1.079	18.1		1.087	11.8		38		1.17	13.6		1.231	15.6		1.098	21.4
IPI00317309.5	Annexin A5	0.7147	1	21	22	345		1.032	13.2		1.063	12.5		1.024	9.8		1.085	12.2		1.094	10.9		101		1.01	12.4		1.063	18.1		1.048	17.3		1.106	25.3		1.036	25		56		1.006	6.6		0.87	11.5		1.006	14.8
IPI00113257.3	Isoform 1 of Ubiquitin-conjugating enzyme E2 variant 1	0.7143	6	5	10	95		0.977	5.2		0.968	7.7		0.965	4.6		0.97	5.6		1.001	4.5		28		1.024	19.1		1.145	15		1.069	15.7		1.104	18.1		1.043	13.8		19		1.056	8.1		1.023	22.7		1.103	15.1
IPI00830335.1	Uncharacterized protein	0.7137	3	1	11	68		1.019	11.8		0.994	11.1		0.979	6.5		1.061	9.9		1.003	7.6		15		1.037	11.7		1.003	23.4		0.971	30.5		1.054	23.1		1.005	18.3		15		0.992	25.5		1.204	47		1.067	27.4
IPI00463886.1	60S ribosomal protein L30-like	0.713	7	8	8	32		0.979	14		1.02	14.9		0.999	10.3		1.007	9.1		0.992	2.7		14		0.945	1.6		0.963	13.3		1.014	11.7		1.039	22.7		1.044	19.1		4		1.049	4.8		0.877	120		0.876	20.6
IPI00110684.1	Inorganic pyrophosphatase	0.7128	2	19	19	190		1.015	13.4		1.055	9		1.019	8.9		1.033	12.1		1.048	9.2		42		1.075	12		1.448	20		1.322	11.2		1.403	12		1.247	18.1		39		0.969	18.9		0.887	22.4		0.885	22.4
IPI00133903.1	Stress-70 protein, mitochondrial	0.7113	2	44	45	914		0.976	12.4		0.985	11.7		0.97	10.1		0.967	10.2		1.002	10.2		159		1.017	16.5		1.286	27.3		1.283	24.4		1.366	19.2		1.191	18.6		207		0.995	16.9		1.073	26.7		0.935	29
IPI00132966.3	Peptidyl-prolyl cis-trans isomerase D	0.7108	1	20	22	329		0.95	12.6		0.928	12.3		0.986	11.2		0.94	10.6		0.972	11		48		0.987	15.9		1.129	19.2		1.182	16		1.194	23.3		1.05	10.8		59		1.048	12.9		1.131	23.5		0.988	14.9
IPI00261627.1	Succinyl-CoA ligase [ADP-forming] subunit beta, mitochondrial	0.7106	1	32	32	602		1.015	10.5		0.973	9.2		0.967	10.1		0.995	7.4		1.007	7.4		131		1.02	11.8		1.084	17.2		1.107	16.2		1.117	17		1.024	11.9		97		1.034	19.4		1.061	17.7		1.018	17
IPI00225390.5	Cytochrome c oxidase subunit 6B1	0.7093	1	7	7	112		0.971	9.5		0.937	7		0.953	8.8		1.011	8.5		0.997	8.9		28		1.024	13.1		1.143	18.2		1.093	16.7		1.083	14.3		1.065	8.1		23		0.997	9.9		1.09	29		1.038	14.3
IPI00554894.3	Annexin A6	0.7073	2	2	47	519		1.016	12.7		0.985	13		0.977	10.5		1.009	11.1		1.038	7.8		127		0.989	14.3		1.049	18.6		1.108	18.9		1.065	16.7		1.002	18.2		80		0.938	23.8		0.959	33.2		0.924	40
IPI00420440.4	Acylphosphatase-1	0.7071	2	7	7	93		0.953	12.1		1.005	10.8		1.014	9		1.014	11.1		1.034	5.6		18		1.003	17.3		1.272	25.5		1.304	12		1.283	26.5		1.172	16.1		21		0.965	30.9		1.187	21.5		0.844	24.6
IPI00127989.1	Prostaglandin E synthase 3	0.7063	3	8	8	104		0.948	10.2		0.998	14.5		0.983	9.4		0.978	13.6		0.998	7.1		21		0.984	14.7		1.442	24.4		1.412	28.2		1.484	29		1.295	15.3		28		1.009	26.6		1.118	10.4		1.093	43
IPI00228633.7	Glucose-6-phosphate isomerase	0.7061	4	35	35	824		1.007	15.5		1.009	10.2		0.994	11.9		1.005	8.2		1.005	10		183		0.999	14.4		0.919	20.3		0.885	18		0.87	21.2		0.948	15.8		152		0.911	16.3		0.857	25.6		1.016	26.2
IPI00923056.1	Uncharacterized protein	0.706	3	20	26	389		0.99	10.2		1.014	11.3		1.016	11.2		0.991	10.6		0.967	9.8		109		0.985	16.5		1.1	17		1.15	14.3		1.141	14		1.102	10.4		61		0.998	21.8		0.917	18.6		0.953	10.1
IPI00114380.1	Glutathione S-transferase Mu 5	0.7054	5	17	19	199		0.963	12		0.976	8.2		0.944	10.3		0.965	8		0.936	7.9		75		1.005	10.1		0.834	14.9		0.86	8		0.822	11.3		0.888	12.1		26		0.938	15.4		1.036	11		1.133	8.9
IPI00169916.11	Clathrin heavy chain 1	0.7051	3	101	101	3307		1.063	16.4		1.048	14		1.037	12.6		1.032	11.4		1.009	10.2		767		1.023	14.5		0.886	18.8		0.86	21.3		0.818	20.9		0.894	16		521		0.894	14.3		0.825	32.4		1.032	26
IPI00130118.1	Ras-related protein Rab-10	0.705	1	14	17	222		1.008	18.4		1.009	10.4		1.028	8.9		0.984	6.6		0.989	9.8		50		1.031	18.5		0.868	23.6		0.879	18.3		0.843	18.9		0.914	14.5		29		0.98	17.7		0.869	42.8		1.024	22.6
IPI00222419.5	Cytochrome c, somatic	0.7048	5	12	12	288		1.016	15.8		1.066	16		1.041	11.3		0.988	9.6		1.043	12.7		90		1.119	16		1.178	27.8		1.086	16.3		1.111	11.8		1.099	13		48		1.013	21.4		1.095	13.9		1.021	9.3
IPI00110721.5	Isoform 1 of Glyoxalase domain-containing protein 4	0.7047	8	19	19	236		1.033	11.4		1.04	7.4		1.026	10.8		1.037	9.9		1.027	8.3		55		1.027	11.9		1.317	15.3		1.192	22.7		1.232	17.4		1.143	12.1		48		1.026	31.6		1.124	20.3		1.058	29.3
IPI00126115.1	Isoform 1 of Sideroflexin-3	0.704	3	15	17	268		0.928	12		0.925	11.9		0.95	11.7		0.971	9.8		0.95	6.5		37		1.006	13.8		0.91	20.2		0.863	10.6		0.809	19		0.916	16.3		48		0.952	15.1		0.802	28.8		0.999	25.8
IPI00229544.3	Histone H2A type 1-H	0.7031	5	4	9	191		1.146	11.3		1.103	12.1		1.119	15.3		1.089	15.8		1.084	12.4		41		0.952	10.1		0.952	14.6		0.811	17.1		0.906	17		0.915	14.9		28		1.058	25.6		1.065	20.7		1.201	15.9
IPI00120212.2	NADH dehydrogenase [ubiquinone] 1 alpha subcomplex subunit 9	0.7029	1	23	23	332		1.013	15.6		0.984	10.1		1.013	13.9		0.998	13.9		1.01	10.8		96		1.06	9		0.893	14.2		0.866	12.3		0.838	11.3		0.915	11.4		57		0.946	23.9		0.859	21.9		1.009	31.8
IPI00116283.1	T-complex protein 1 subunit gamma	0.7028	4	31	33	279		0.996	12.8		1.022	8.6		1.003	11.3		0.977	8.2		1.005	9.4		75		0.979	15.5		1.003	19.6		1.006	12.2		0.967	14.9		0.981	12.1		42		0.921	15.6		0.886	27.2		0.952	14.4
IPI00117350.1	Tubulin alpha-4A chain	0.7009	1	6	26	2048		1.021	20.4		1.024	18.9		1.014	18		1.024	16.1		1.04	14.6		591		1.023	15.5		1.036	18.1		1.07	15.1		1.029	14.7		1.006	14.3		231		0.998	22.3		0.873	32.4		0.966	36.3
IPI00122015.1	Protein FAM49B	0.7006	1	15	18	311		1.024	11.5		1.028	16		1.017	12.3		1.014	13.4		1.009	12.6		66		1.027	14.7		0.919	14		0.913	17.8		0.875	15.8		0.946	10.9		60		0.875	32		0.838	22.1		1.065	19.7
IPI00118986.1	ATP synthase subunit O, mitochondrial	0.6995	3	15	16	291		0.999	16.5		0.99	12.2		1.01	8.9		1.015	10.4		1.011	10.2		77		0.994	9.6		0.947	10.8		0.88	13		0.924	14.7		0.897	10.1		40		1.113	11.6		1.148	20.8		1.082	26.3
IPI00125635.1	Isoform SNAP-25b of Synaptosomal-associated protein 25	0.699	1	3	18	543		0.947	16.3		0.933	10.5		0.97	10.1		1.065	8.2		0.948	8		87		0.955	15.9		0.908	21.5		0.965	22.8		0.94	24.7		1.018	18		111		0.949	16.7		0.994	22.5		0.996	29
IPI00137409.3	Transketolase	0.6982	1	34	34	590		1.028	13.6		1.043	12.1		1.033	11.9		1.044	7.8		1.055	8.5		124		1.07	14.3		0.972	13.3		0.953	13.7		0.901	15.2		0.934	14.4		105		0.962	14.2		0.929	15.5		0.993	27.4
IPI00153400.2	Histone H2A.J	0.6977	1	2	9	188		1.159	12.9		1.07	13.8		1.084	16.9		1.029	13		1.065	13		41		0.93	8.9		0.916	12.1		0.801	14.6		0.895	15.8		0.864	14.1		28		1.058	25.6		1.065	20.7		1.201	15.9
IPI00272033.3	Histone H2A type 2-C	0.6977	2	3	9	184		1.145	15.1		1.104	16.2		1.09	16.9		1.023	14.1		1.065	16.4		45		0.952	9.7		0.952	13.4		0.801	14.6		0.906	15.9		0.885	13.1		26		1.058	25.6		1.065	20.7		1.201	15.9
IPI00230006.5	cAMP-dependent protein kinase inhibitor alpha	0.6974	1	4	4	26		0.984	7.8		1.085	57.1		1.233	37.6		1.062	9.9		0.948	38.9		3		0.992	13.6		1.22	46.6		1.629	28.2		1.569	39.2		1.503	28.6		11		0.969	8.6		0.957	29.6		1.012	16.6
IPI00314191.6	Carbonyl reductase [NADPH] 1	0.6968	3	15	16	222		1.027	8.5		1.044	12.8		1.008	9.2		1.011	10.1		1.013	7.7		46		1.018	11.8		1.152	22.3		1.082	23.6		1.1	15.3		1.06	16.3		41		0.964	24.6		0.924	25.3		0.928	36.2
IPI00128296.1	Creatine kinase U-type, mitochondrial	0.6962	6	22	25	724		0.994	12.2		0.99	12.9		0.957	12		1.021	12.6		1.002	12.5		172		0.993	11.7		1.007	18.5		0.995	19.5		0.958	15.9		0.94	10.2		86		1.001	21.4		1.053	22.1		1.102	19.7
IPI00315808.3	28S ribosomal protein S36, mitochondrial	0.6961	3	4	4	60		1.014	2.5		1.01	11		0.968	8.2		0.99	3.5		1.008	5.7		8		1.085	13.9		1.121	9.5		1.027	8.4		1.121	8.1		1.117	12.4		14		1.03	13.1		1.102	20		1.05	18.2
IPI00310240.4	Annexin A6 isoform b	0.6957	2	1	46	494		1.021	12.1		0.985	13		0.979	9.8		1.009	10.9		1.041	7.6		121		0.98	14.9		1.044	18.7		1.105	18.5		1.061	15.7		0.997	18.4		77		0.943	23.7		0.913	29.9		0.921	48.2
IPI00281011.7	MARCKS-related protein	0.695	1	6	6	68																			0.783	66.9		0.911	54		1.347	37.2		1.053	84		1.096	102.2		6		0.987	20.5		0.978	6.5		0.796	34
IPI00227838.4	Guanine nucleotide-binding protein G(I)/G(S)/G(O) subunit gamma-12	0.6944	1	5	5	85		1.021	7		1.028	11.6		1.033	5		1.036	10.4		1.036	7		19		0.905	17.7		0.858	17.5		0.9	11.8		0.897	18.4		0.912	18.5		16		0.88	8.9		0.879	2.9		1.091	12.5
IPI00990529.1	Uncharacterized protein (Fragment)	0.6938	4	12	12	344		0.903	18.9		0.973	12.6		0.948	7.8		1.016	9.2		0.963	6.1		77		1.015	9.9		0.974	17.3		0.999	13.3		0.972	13.4		0.981	14.3		56		1.028	32.2		0.981	34.7		1.038	19.5
IPI00132300.3	Olfactory marker protein	0.6933	1	10	10	165		1.135	10.4		1.716	25		1.701	25.1		1.723	21.9		1.897	26.4		37		1.44	16.3		4.833	52.4		1.174	34.9		1.081	51.9		2.895	62.6		19		1.175	11.3		0.746	39.9		0.95	49.3
IPI00116279.3	T-complex protein 1 subunit epsilon	0.6932	2	29	30	398		1.045	15.7		0.967	13.7		0.99	11.6		0.997	12.1		1.014	10.9		79		1.019	16.4		1.19	17.8		1.182	18.2		1.223	15.4		1.118	18.8		80		1.001	14.5		1.027	35.1		0.982	26.6
IPI00230264.5	Histone H2A.x	0.6923	1	7	10	215		1.146	13.9		1.082	13.4		1.082	15.2		1.032	14		1.078	12.9		47		0.913	14.6		0.879	15.6		0.798	10.8		0.843	10.1		0.834	12.9		33		1.04	19.2		1.038	12.7		1.055	14.5
IPI00315794.1	Cytochrome b5 type B	0.6918	2	8	8	82		0.97	9.4		0.963	5.3		0.969	9.8		0.967	8.5		0.947	9.5		29		1.072	14.7		1.073	13.4		1.064	10.2		1.02	10.4		1.028	10.6		12		1.085	19.3		0.731	20		0.866	41.7
IPI00469548.2	Isoform IIa of Synapsin-2	0.6911	4	25	28	1316		1.006	15.8		1.017	12.5		1.011	11.5		0.986	12.2		0.986	11.3		179		1.022	13.4		1.063	20.2		1.075	19.6		1.044	18.5		1.025	17.9		225		1.095	20.3		1.053	30.2		1.019	27.6
IPI00990016.1	RAB14 protein variant	0.6904	1	1	10	163		1.034	14.8		1.009	13.7		1.025	10.2		1.004	11.8		1.003	8.8		31		1.047	10.4		0.879	13		0.886	14.6		0.851	11.7		0.957	7.7		29		1.086	15		0.937	14.1		1.003	14.8
IPI00116277.3	T-complex protein 1 subunit delta	0.6902	3	28	29	264		1.019	15		0.985	9.9		1.011	13.5		0.972	11.7		0.992	10.2		53		0.962	15.5		0.929	15.2		0.892	17.9		0.863	22		0.903	18.3		46		0.981	21.3		0.932	30.9		1.075	28.6
IPI00331066.6	Calbindin	0.6897	1	18	19	380		1.067	15.4		1.084	11.8		1.068	12.2		1.048	13.2		1.069	15.4		80		0.942	13.8		1.319	21.3		1.276	19.4		1.321	20		1.208	15.9		74		1.04	16.7		1.206	22		0.872	17.9
IPI00130920.2	Microtubule-associated protein 1B	0.6883	2	129	131	2736		0.981	16.9		1.02	13.3		1.003	11.7		1.003	12.9		1.037	11.1		432		1.031	17.5		1.308	26.6		1.277	25.9		1.277	24.1		1.204	20		557		1.035	23		1.027	38.8		0.995	34.9
IPI00458777.2	Myc box-dependent-interacting protein 1 isoform 2	0.6876	2	1	29	641		0.994	12.7		1.008	10.7		1.008	10		1.013	9.9		1.008	9.5		116		0.999	12.7		1.307	19.1		1.349	22		1.442	16.1		1.268	16		130		1.04	11.6		1.132	16.8		0.952	16.9
IPI00230715.5	NADH dehydrogenase [ubiquinone] 1 alpha subcomplex subunit 13	0.6875	1	10	10	164		0.97	11.8		0.963	11.4		0.956	8.2		0.973	9.5		0.971	8.5		35		1.041	9.3		0.982	12.5		0.919	10		0.947	10.2		0.988	8.9		36		0.892	22.3		0.901	31.4		0.992	29.8
IPI00323809.3	Isoform 2 of Paralemmin-1	0.6873	1	1	23	376		0.939	19.5		0.982	13		1.016	12		0.99	12.4		0.956	11.7		60		0.987	15.4		1.294	28.2		1.317	31.4		1.356	33.8		1.263	25.2		76		1.065	22.5		1.02	24.2		0.988	22.1
IPI00331182.4	Uncharacterized protein	0.6872	1	40	40	448		1.019	14.7		0.993	14.9		0.995	11.1		0.992	11		0.996	9.4		131		1.018	13		0.992	16.5		1.041	12.6		0.996	17.2		0.979	13.4		82		0.841	27		0.869	36.3		1.023	34.3
IPI00555140.3	Phosphoglucomutase-1	0.6868	2	32	32	393		0.991	11.9		1.006	11.7		0.997	9.4		1.006	8.5		1.037	12.7		84		1.008	13.8		0.918	13.6		0.932	15.6		0.913	15		0.945	13.4		73		0.904	17.2		0.847	27.2		1.009	18.9
IPI00124771.1	Phosphate carrier protein, mitochondrial	0.6863	3	20	20	395		1	18.4		0.992	12		1.017	14		0.997	10.1		1.003	12.2		108		1.018	15.9		0.898	20.5		0.866	16.6		0.86	22.8		0.911	15.5		79		0.907	13.7		0.868	15.3		1.002	20.2
IPI00119689.1	Isoform 1 of AP-2 complex subunit beta	0.6862	2	32	59	1440		1.034	15.5		1.045	13.3		1.035	12.7		1.012	12.5		0.996	9.7		292		1.005	15.1		0.905	18.4		0.951	16.5		0.879	17.6		0.94	14.6		255		0.951	18.9		0.874	25.3		0.981	34.5
IPI00137331.7	Adenylyl cyclase-associated protein 1	0.6857	2	25	26	486		0.965	14.9		0.974	14.4		0.997	14.9		0.991	10		0.981	12		95		1.008	15		1.04	19.8		1.041	18.7		1.034	14.2		1.004	14.6		93		0.956	13.5		0.936	18		0.959	24.7
IPI00127415.1	Nucleophosmin	0.6849	6	17	17	279		1.023	9.1		1.03	10.5		0.961	12		0.989	7.5		1.016	6.9		51		0.975	16.6		1.246	23.5		1.231	24.5		1.311	16.8		1.205	24		59		1.062	25.9		1.023	26.5		0.978	25.7
IPI00473688.1	Isoform 2 of NAD-dependent deacetylase sirtuin-2	0.6847	3	23	23	408		1.039	12.1		1.058	9.9		1.037	10.4		1.086	9		1.102	9.8		91		1.059	8.2		0.971	14.5		0.921	14.8		0.915	11.8		0.928	13.3		79		0.746	16.2		0.905	30.5		1.021	31.4
IPI00228617.7	Guanine nucleotide-binding protein G(i) subunit alpha-2	0.6845	2	9	20	338		1.011	12.8		1.024	16.8		1.041	13		1.029	10.5		0.997	11.6		92		1.003	10		0.904	15.5		0.914	18.5		0.86	14.7		0.927	13.1		54		0.916	13.7		0.797	20.8		0.962	18.1
IPI00469268.5	T-complex protein 1 subunit theta	0.6843	1	33	33	308		1.025	9		1.025	8.4		1.032	8.6		1.018	9.8		1.007	10.2		90		1.006	9.7		0.974	19.7		1.032	13.6		0.971	11.3		0.975	10.5		44		0.944	18.1		0.932	22.6		1.072	17.3
IPI00308162.3	Calcium-binding mitochondrial carrier protein Aralar1	0.6839	4	36	36	710		1.002	12		0.973	13.9		0.962	12.8		0.996	14.1		0.994	11.6		165		1.019	8.9		0.865	17.8		0.851	16.3		0.837	14		0.913	18.7		99		0.886	21.1		0.803	26.9		0.986	18.5
IPI00132410.1	Ras-related protein Rab-5A	0.6837	1	7	11	140		0.992	12.1		0.978	11.2		0.991	9.7		1.006	7.5		0.999	6.7		30		1.002	8.8		0.897	11.6		0.916	11.1		0.943	13.1		0.918	17.7		23		1.103	23.6		1.125	10.2		1.058	21.7
IPI00123313.1	Ubiquitin-like modifier-activating enzyme 1	0.6834	1	39	50	1009		1.002	14.4		1.019	9.3		1.01	11.4		1.015	9.7		1.021	10.4		226		1.006	15.4		1.003	17.7		0.99	16.1		0.953	17.9		0.962	14.1		177		1.003	18.6		0.919	25.4		1.057	26.6
IPI00882056.2	Microtubule-associated protein RP/EB family member 2 isoform 3	0.6831	4	12	14	172		0.99	10.7		0.995	10.7		1.002	11.6		0.974	9.8		0.998	9.6		38		1.008	17.5		1.019	13.5		1.095	12.9		1.008	15.2		1.015	14.1		27		1.05	17.1		0.955	25.8		0.99	14.1
IPI00119667.1	Elongation factor 1-alpha 2	0.6825	1	14	23	553		1.065	13.6		1.056	10.2		1.03	10		1.012	9.5		1.026	10.5		138		1.038	11.7		0.972	15.5		0.956	16.5		0.931	17.1		0.92	11		98		1.033	14.7		1.075	17.7		1.054	11.3
IPI00227930.3	Histone H2B type 1-H	0.6825	6	5	12	427		1.14	18.4		1.121	17.3		1.113	12.7		1.086	10.1		1.114	12.2		117		1.003	15.2		1.044	23.2		0.85	12.6		0.912	13.6		0.913	15.4		60		1.009	13.5		1.023	27.3		1.029	32.7
IPI00553774.3	Histone H2B type 3-A	0.6825	1	5	12	390		1.114	19.4		1.115	16.8		1.103	12.9		1.09	9.5		1.1	12.9		106		0.985	12.9		0.959	23.2		0.838	13.5		0.875	14.3		0.89	13.3		55		1.009	13.5		1.104	21.4		1.054	21.7
IPI00831082.1	Uncharacterized protein	0.681	2	1	9	82		0.886	31		0.997	11.7		0.969	13.3		0.932	13.4		0.978	10.6		11		0.996	20.3		1.087	20		1.248	27.1		1.141	32.1		1.135	11.2		22		1.027	21.7		1.176	13.9		1.186	25.2
IPI00828469.1	Isoform 2 of Cytosol aminopeptidase	0.6803	2	24	24	216		0.954	12.2		0.99	12.4		1	9.9		1.014	12.7		0.997	10.6		53		1.035	13.3		1.061	17.6		1.067	19.4		1.084	14		0.982	13.1		38		1.048	15.6		1.081	17.8		1.137	21.7
IPI00225389.1	Isoform SNAP-25a of Synaptosomal-associated protein 25	0.6796	1	3	18	495		0.928	17.8		0.936	11.1		0.975	11.2		1.032	10.6		0.952	10		68		0.957	15.8		0.978	17.7		0.986	20.3		0.953	23.9		1.038	16.7		99		0.941	17.4		1.002	22.8		0.996	27.2
IPI00407954.2	Ras-related protein Rap-1b	0.6793	1	4	11	148		1.049	19.5		1.014	7.6		1.027	8.2		1.044	8		1.008	8.3		34		1.004	14.4		1.051	19.6		0.953	11.5		0.922	9.3		0.93	9.9		27		0.97	10.8		0.908	21.4		0.999	31.7
IPI00127021.1	NEDD8	0.679	1	7	7	53		0.994	8.4		0.993	11.4		0.992	9.2		1.034	7		1.037	9.8		18		0.983	26.7		1.168	19.3		1.159	16.3		1.187	11.5		1.17	5.4		11
IPI00667117.2	Acyl-CoA-binding protein	0.6782	4	7	7	146		1.021	12.7		1.022	10		0.996	13.8		1.017	10.3		1.097	10.2		34		1.031	16.7		1.63	27.9		1.644	26.4		1.723	31.1		1.393	16.4		28		0.9	26.4		1.205	25.3		1.044	44.1
IPI00556723.1	Isoform 1 of Dynamin-1-like protein	0.6779	5	2	38	501		0.979	16.6		0.987	14.1		0.984	12.5		0.998	11.9		1	12.7		135		0.974	12.1		0.964	18.7		0.951	15.5		0.915	14.9		0.939	9.1		79		0.979	13		0.872	18.8		1.043	14.2
IPI00875717.2	Uncharacterized protein	0.6777	6	20	28	343		1.026	10.1		1.035	8		1.012	9.5		1.029	6.6		1.012	7.7		63		1.034	16.7		1.062	16.2		1.087	17.6		1.07	17.6		1.015	18		72		1.007	9		1.101	15.8		1.026	16.8
IPI00313962.3	Ubiquitin carboxyl-terminal hydrolase isozyme L1	0.6771	2	14	15	662		0.978	14.4		1.01	11.5		0.971	14.9		0.976	12.2		1.029	13.8		99		1.097	13.7		1.452	26.2		1.344	26.7		1.426	27.7		1.305	17.6		126		1.031	12.7		1.244	19.7		0.967	16.2
IPI00311461.1	V-type proton ATPase subunit H	0.677	1	26	26	573		1.058	11.1		1.045	13.4		1.014	10.8		1.03	13.2		1.009	10.8		123		1.015	14.2		0.922	16.8		0.935	17.8		0.844	20.1		0.944	15		102		0.94	27.2		0.763	30.9		0.944	21.9
IPI00317710.1	Isoform 1 of Heat shock 70 kDa protein 4L	0.6766	5	45	48	395		0.961	12.9		0.69	28.5		0.668	25		1.002	8.7		0.667	28.3		97		0.683	23.1		1.104	14.7		1.064	17.2		1.092	19.4		0.709	31.4		76		1.052	22.9		1.022	24.1		0.726	24.9
IPI00622911.1	Isoform B of AP-2 complex subunit alpha-1	0.6754	3	37	56	932		1.031	11.6		1.021	10.7		1.012	8.7		1.008	7.9		0.997	8.5		203		1.018	13.8		0.903	14.3		0.885	12.1		0.832	14		0.917	11.6		150		0.939	17.6		0.861	25		1.006	27.1
IPI00228674.3	Transcription elongation factor A protein-like 5	0.675	3	6	17	241		1.005	19		1.033	19		1.029	15.3		0.966	13.8		0.999	24.3		32		0.98	16.6		1.466	30.8		1.359	30.5		1.442	30.4		1.302	23.5		63		1.053	27.3		1.204	30.9		1.074	21
IPI00400180.1	Amphiphysin	0.6735	1	30	32	669		1.01	12.3		1.008	9.7		0.993	10		1.01	9.9		0.983	8.5		127		0.998	17.3		1.318	25		1.34	21.6		1.398	22.7		1.208	19.7		132		1.074	18.9		1.086	19.9		0.982	20.2
IPI00874710.1	Uncharacterized protein	0.6728	3	2	38	491		0.986	16.2		0.991	13.9		0.992	12.6		1.001	12.2		1.002	11.5		136		0.974	12.1		0.966	18		0.951	15.5		0.908	14.3		0.939	8.9		79		1.011	9.2		0.851	22.2		1.035	16.8
IPI00229796.3	Glycogen phosphorylase, brain form	0.6726	1	36	49	646		1.029	10.2		1.019	9.6		0.995	9.6		0.985	8		1.004	8		186		1.007	11.5		0.892	15.9		0.909	15.4		0.9	17.7		0.916	14.5		88		0.871	22.7		0.788	24.7		0.993	20.1
IPI00274407.1	Isoform 1 of Elongation factor Tu, mitochondrial	0.6726	3	25	26	430		1.008	9.3		1.006	9		0.983	8.7		0.989	8.3		1.007	8.1		91		0.999	9.6		1.14	12.2		1.086	13.2		1.125	12.9		1.062	9.8		76		1.093	15.6		1.243	21.3		1.054	21.4
IPI00320217.9	T-complex protein 1 subunit beta	0.671	2	29	29	288		0.998	12.7		1.001	12.3		0.971	11.6		0.981	13.9		0.987	15.6		81		1.028	8.6		1.144	14.5		1.106	15.8		1.101	10.1		1.033	12.7		42		1.092	20.3		1.004	34.3		1.015	20.2
IPI00128867.3	Transcriptional activator protein Pur-beta	0.6698	1	12	15	235		1.025	10.2		1.011	13.5		0.961	14.8		0.968	16		0.971	13.8		38		0.983	26.9		1.217	29.2		1.119	27.5		1.202	22.9		1.111	25.7		48		1.14	26.1		0.961	17		0.848	42.4
IPI00221769.5	GTP:AMP phosphotransferase, mitochondrial	0.6696	2	14	14	124		0.958	10.2		0.932	9.7		0.931	6.8		0.938	10.8		0.935	8.6		26		0.945	11.4		0.983	13.2		0.965	18.4		0.985	9.8		0.975	10.5		28		0.998	12.3		1.083	9.4		0.945	8.6
IPI00119220.1	Small nuclear ribonucleoprotein Sm D2	0.6695	5	9	9	49		0.939	13.5		0.957	5.5		1.084	11.7		0.996	3.7		1.033	5.2		6		1.019	12.8		1.017	13.7		1.025	11.4		0.983	14.5		1.05	18		21		0.915	7.9		0.866	0.1		0.899	4.2
IPI00354819.5	Isoform Smooth muscle of Myosin light polypeptide 6	0.6689	7	11	11	160		0.938	10.3		0.938	9.1		0.969	8.6		0.943	12.6		0.981	8		33		1.062	17.7		1.375	32.4		1.455	24.9		1.396	23.7		1.453	15.8		29		1.052	16.7		1.055	26.4		0.919	15.1
IPI00223875.1	L-asparaginase	0.6687	1	15	15	259		0.966	10.1		0.922	12		0.966	10.8		0.929	12.5		0.967	10.6		55		0.98	14		1.119	18.7		1.123	19.6		1.126	21.7		1.087	18.8		53		1.061	14.6		1.053	26.1		1.021	17.6
IPI00136134.1	Isoform 1 of Protein NDRG2	0.6685	2	16	17	393		0.873	11.5		0.887	12.8		0.866	10		0.842	9.8		0.883	8.9		84		1.04	24.8		1.152	28		1.173	18.6		1.117	23.3		1.024	14		64		0.741	48.6		1.02	21.4		1.06	18.3
IPI00224570.3	cAMP-dependent protein kinase type II-beta regulatory subunit	0.6683	1	18	21	268		1.005	12.5		1.027	11.5		0.99	8.7		0.992	8.7		0.994	9.6		63		1.068	14.7		1.294	21.3		1.321	19		1.28	18.6		1.25	29.7		45		1.064	19.2		1.063	15.9		0.964	15.1
IPI00626790.3	Glutamine synthetase	0.6676	3	21	21	719		1.03	12.2		1.056	13.5		1.003	11.8		1.018	11.3		1.05	11.5		155		1.051	16.2		1.005	16.7		1.029	16		1.022	15.1		1.014	12.9		139		1.025	19.3		0.945	25.7		1.102	24.6
IPI00230566.4	guanine nucleotide-binding protein G(I)/G(S)/G(O) subunit gamma-7	0.6667	1	5	5	75		0.983	13.2		0.99	11.3		1.044	8.1		1.026	10.9		0.986	4.1		14		0.966	14.3		0.917	8.3		0.876	11.4		0.854	8.1		0.942	9.3		23
IPI00467152.4	Guanine nucleotide-binding protein G(i) subunit alpha-1	0.6667	1	8	19	303		1.004	11.2		1.015	16.4		1.041	14.4		1.027	10.1		0.988	11		87		1.029	10		0.929	15.6		0.963	16.7		0.863	14.9		0.944	11.3		36		0.914	20.1		0.828	18.4		0.97	15.7
IPI00775849.2	Uncharacterized protein	0.666	3	1	28	235		0.991	11.7		0.995	11.3		1.025	9.8		0.999	9.2		0.974	8.6		68		0.988	12.8		0.991	23.5		1.024	30.5		0.965	17.2		0.945	19.7		33		1.018	25.5		0.913	12.8		1.022	19
IPI00776140.1	Uncharacterized protein	0.6654	7	20	20	190		1.006	14.7		1.01	10.1		1.04	9.1		1.03	10		1.012	10.4		59		1.002	14		1.105	14.8		1.101	16.8		1.101	15		1.063	11.5		39		1.033	10.4		0.962	19.2		1.121	22.5
IPI00329913.10	Isoform 1 of Protein-L-isoaspartate(D-aspartate) O-methyltransferase	0.6652	4	13	13	232		1.005	12.2		1.003	14.3		0.984	14		1.007	10.2		1.013	12.1		50		1.028	18.2		1.205	14.5		1.213	19.1		1.227	19.4		1.141	17.3		38		1.021	19.5		1.494	47.3		1.181	24.9
IPI00881789.1	PH and SEC7 domain-containing protein 3 isoform 3	0.6649	2	2	28	253		1.077	15.1		1.028	13.9		1.079	10.7		0.988	10.4		0.991	11.1		55		1.004	8.4		0.942	17.2		1	17.7		0.967	12.8		0.988	11.5		47		1.074	18.1		1.154	24		1.113	28.9
IPI00121514.3	Stress-induced-phosphoprotein 1	0.6648	1	42	42	559		0.993	10.3		0.991	8.2		0.979	9.2		0.967	7.7		1.01	8.3		136		1.045	10.6		1.206	15.6		1.145	16.7		1.251	18		1.148	12.8		111		1.033	15.6		1.161	33.3		0.983	19.9
IPI00312527.4	Uncharacterized protein	0.6647	2	3	34	1014		1.042	12.1		1.056	10.1		1.043	11.6		1.01	9.9		1.027	8.4		190		1.023	14.7		1.051	22.8		1.018	22.9		1.021	18.9		1.003	15.1		151		1.07	22		1.012	27.6		0.942	24.1
IPI00228645.5	Isoform 1 of Profilin-2	0.6643	4	10	10	225		1.045	30.2		0.981	16.9		0.993	14.7		0.958	12.3		0.969	15		57		0.957	14.1		1.064	16		1.197	18.3		1.099	23.6		1.081	11.4		48		1.058	9		1	17.2		1.032	21
IPI00130322.5	NADH dehydrogenase [ubiquinone] 1 alpha subcomplex subunit 7	0.6637	1	10	10	122		0.948	5.5		0.97	6.2		0.929	7.7		0.953	7.9		0.943	6		22		1.033	11.8		0.99	17.4		0.929	13.5		0.91	18.5		0.926	8.8		25		1.096	11.2		1.14	21.3		1.06	21.2
IPI00132705.1	Myosin regulatory light chain 12B	0.6628	1	1	9	98		0.971	7.4		0.928	12.9		0.955	10.9		0.922	11.3		0.971	12.3		24		0.951	16.1		1.374	15.6		1.35	16.6		1.565	16.7		1.319	12.5		21		1.068	14.1		1.258	21.1		1.188	23.9
IPI00134621.3	GTP-binding nuclear protein Ran	0.662	3	11	11	132		1.028	15.8		1.034	11		1.027	10.9		1.024	12.7		1.016	10.1		47		1.038	7.9		1.001	10.4		1.015	9.6		0.97	8		0.941	9		17		0.981	4.7		1.071	23.8		1.336	14.2
IPI00230185.5	Glycerol-3-phosphate dehydrogenase [NAD+], cytoplasmic	0.6619	2	20	22	203		0.991	11.4		1.005	7.8		1.03	18.9		1.023	13.1		1.041	14.4		48		0.924	15.6		0.949	18.2		0.962	14.4		0.921	12.1		0.944	13.4		52		1.13	63		0.89	17.1		1.203	73
IPI00785343.2	Histone H3.3	0.6618	16	1	11	225		1.126	14.8		1.098	14.8		1.128	18.8		1.109	16		1.118	10.2		76		0.865	17.2		0.826	20.7		0.801	18.5		0.853	20.6		0.846	23.5		27		1.148	32.8		1.092	25.8		1.139	28.8
IPI00620302.3	Isoform 2 of Elongation factor 1-delta	0.6615	5	1	12	93		0.923	25.6		0.983	10.5		0.965	11.1		0.945	14.8		0.994	10.7		14		1.007	12.9		1.135	17.1		1.216	20.8		1.142	25.8		1.134	11.4		27		1.104	13.5		1.182	10.4		1.195	20.7
IPI00121288.5	NADH dehydrogenase [ubiquinone] 1 beta subcomplex subunit 10	0.6591	2	10	10	181		0.963	13.1		0.961	14.9		0.945	9.4		0.952	12.3		0.963	12.8		43		1.152	21.7		1.145	15.5		1.086	24		1.121	26.7		1.115	19.9		44		1.048	10.1		0.841	25.5		0.962	28.6
IPI00224210.5	Cytochrome b-c1 complex subunit 8	0.6585	1	5	5	57		0.97	11.9		0.998	10		1.021	7.8		1.01	8.6		1.02	11.6		29		1.032	9.1		1.022	23.8		0.889	11.6		0.971	14.9		1.035	11.1		15		1.056	4.7		0.995	28.5		1.023	5.2
IPI00126551.1	GTP-binding protein Di-Ras2	0.6583	1	8	11	81		1.014	10.9		0.976	9.2		1.025	12.7		0.993	11.6		0.963	10		26		1.013	13		0.955	25		0.947	20.9		0.885	15.6		0.926	11.1		18
IPI00121534.11	Carbonic anhydrase 2	0.6577	1	14	14	639		1.088	18		1.116	11.7		1.121	10.7		1.21	11.2		1.191	13.2		95		1.002	14.9		1.026	19.6		0.983	19.9		1.035	18.4		0.971	19.6		118		0.984	19.3		1.02	28.2		1.054	29.8
IPI00226993.5	Thioredoxin	0.6571	1	6	6	53		0.99	9		1.012	6.9		1.027	7.5		0.982	8		1.007	7		15		1.017	2.8		1.36	10.5		1.408	10.4		1.42	26.2		1.342	13.7		8		1.056	9.9		1.158	10.1		1.005	22
IPI00752782.1	Uncharacterized protein	0.6552	1	1	9	133		1.029	6.5		0.991	7.1		0.961	7.9		0.97	7.5		0.997	3.6		22		0.963	12.7		0.985	10.9		1.013	13.7		0.992	10.3		1.009	8.4		34		0.989	15.7		0.893	17.6		1.01	20.6
IPI00230730.4	Histone H3.2	0.6544	4	2	10	99		1.128	12		1.14	7.7		1.151	10		1.14	11		1.124	7		43		0.896	21.3		0.871	16.6		0.817	17.8		0.795	24		0.846	21.8		11		1.231	29.1		1.092	9.5		1.349	15.9
IPI00466610.5	Dual specificity mitogen-activated protein kinase kinase 1	0.6539	1	15	21	390		1.006	14.1		1	13		0.998	9.8		0.986	9.2		0.981	8.4		76		1.005	11.7		1.075	12.5		1.094	9.3		1.056	8.2		1.04	12.4		67		1.108	16.3		1.011	18.2		1.088	13.6
IPI00125501.1	Isoform 1 of Band 4.1-like protein 3	0.6534	9	2	63	1020		0.972	13.6		0.993	12.8		0.981	13.3		1.011	9.2		1.022	11.3		171		1	12.5		1.068	19.1		1.105	20.9		1.094	20.6		1.057	14.8		231		0.962	20.6		0.987	22.8		0.954	27.4
IPI00986032.1	Uncharacterized protein	0.6528	2	0	14	240		1.008	9.5		1.015	11.9		0.98	11		1.006	10.6		1.005	10.1		43		1.062	11.7		1.028	15.3		0.98	13.3		0.97	13.2		0.951	13.9		53		0.996	23.3		1.019	15		0.949	17.1
IPI00131871.1	COP9 signalosome complex subunit 4	0.6527	4	19	19	157		0.995	14.7		1.008	13.8		1.008	10.4		0.973	11.9		1.001	13.3		30		1.017	12.2		1.109	10.7		1.143	11.9		1.084	12.7		1.069	9.2		32		1.071	35		1.181	13.3		1.09	24.9
IPI00135977.3	Chloride intracellular channel protein 4	0.6522	2	10	11	125		0.924	10.6		0.987	16.6		0.974	17.2		0.989	9.4		0.993	13.4		34		1.015	14.3		1.008	17.8		0.988	17.3		1.005	23.2		1.034	11.3		20		1.098	14.4		1.032	6		1.026	19.6
IPI00284806.8	Hypoxanthine-guanine phosphoribosyltransferase	0.6514	1	10	10	152		1.021	6.2		1.001	12.3		1.024	9.6		1.042	8.3		1.014	8.9		39		1.033	12.2		0.965	12.5		0.98	16.7		0.9	16.9		0.983	11.3		34		0.919	30.9		1.036	45.8		1.319	32.2
IPI00403810.2	Tubulin alpha-1C chain	0.6503	1	0	27	1624		1.041	18.5		1.043	17.7		1.022	16.5		1.036	15.6		1.048	15.1		456		1.037	16		1.03	18.1		1.055	17.1		1.019	16.3		1.004	15		212		1.001	21.5		0.868	33.8		1.007	40.8
IPI00331541.5	6-phosphofructokinase, muscle type	0.65	1	35	40	746		0.994	13.2		0.984	9.7		1.005	10.5		0.992	9.4		0.985	8.8		173		1.014	13.3		0.937	17.8		0.921	15.9		0.904	18.1		0.937	16.6		128		0.967	17.5		0.933	22.2		1.004	14.8
IPI00115627.4	Actin-related protein 3	0.6483	1	15	19	284		1.033	13.5		1.014	16.5		1.014	14		0.989	15.4		0.99	14.7		74		1.005	10.9		0.991	11.5		1.016	13.4		0.99	13.1		0.998	12.9		42		1.041	19.5		0.907	32		1.051	43.7
IPI00122048.2	Sodium/potassium-transporting ATPase subunit alpha-3	0.6476	2	38	62	3071		1.018	15.9		1.009	13.5		0.976	13.7		0.997	12.5		1.006	12.9		664		1.043	16		0.896	22.5		0.875	19.1		0.845	18.7		0.932	13.4		491		0.915	16		0.891	22.7		1.023	20.8
IPI00121013.1	Isoform 1 of Astrocytic phosphoprotein PEA-15	0.6462	2	9	9	112		1.025	7		1.047	7.5		0.965	6.5		0.944	7.1		0.977	7		31		1.061	14.3		1.579	10		1.604	15.5		1.563	10.7		1.465	15.9		24		1.086	15.8		1.121	20.4		0.895	7
IPI00310091.8	Serine/threonine-protein phosphatase 2A 65 kDa regulatory subunit A alpha isoform	0.6452	2	22	32	447		1.014	10.8		1.018	9.9		1.013	8.1		1.015	10.3		1.005	9.4		126		1.003	11		0.999	14.7		1.037	12.9		1.011	10.6		0.994	8.2		80		1.018	11.1		0.942	20.6		1.041	16.3
IPI00331528.9	Glutaredoxin-1	0.6449	1	5	5	43		0.97	6.4		1.02	10.6		0.947	14.2		1.017	6.8		0.997	11		13		1.082	8.2		1.133	15.7		1.112	22.1		1.11	22.3		1.105	8.7		9		1.059	10.5		1.043	4.6		1.161	28.5
IPI00127841.3	ADP/ATP translocase 2	0.6443	1	10	20	571		1.051	21.2		1.035	13.2		1.019	12.1		1.036	11.8		1.029	12		169		1.054	12.9		0.88	14.4		0.824	11.6		0.82	12.7		0.899	7.9		57		0.844	17.8		0.823	29.3		0.951	17.3
IPI00117312.1	Aspartate aminotransferase, mitochondrial	0.6442	1	30	31	629		1.002	15.9		0.988	12.2		0.999	10.7		0.993	9.4		0.998	9.2		171		1.023	13.8		0.94	17.1		0.899	17.6		0.864	19.2		0.947	11.4		100		0.941	17.2		0.913	18.5		1.029	13.3
IPI00653794.2	RAP1, GTP-GDP dissociation stimulator 1 isoform a	0.6442	4	26	27	416		0.994	14.3		0.985	10.6		0.991	9.7		1.021	9		1.006	9.9		99		1.027	14.1		0.953	17.5		0.94	12.4		0.889	20.3		0.987	13		73		0.919	19.1		0.935	33.5		1.047	14.2
IPI00314748.7	WD repeat-containing protein 1	0.6436	2	28	28	399		0.961	11.1		0.985	10.3		0.996	10.2		1	10.2		0.992	9		83		1.039	13.4		1.073	17.7		1.049	18		1.076	13.6		1.041	13.1		73		0.969	35.5		0.997	19		0.982	29.7
IPI00653643.4	Uncharacterized protein	0.6436	7	23	23	344		1.05	11.1		1.071	13.3		1.078	9.3		1.034	12.3		1.037	10.4		58		1.01	17.7		1.063	18.2		1.055	19.2		1.072	19.1		1.022	12.4		64		1.05	14.2		1.029	43.1		1.047	35.6
IPI00121788.1	Peroxiredoxin-1	0.6432	5	14	15	184		0.958	8.7		0.975	6.9		0.983	7.8		0.967	6.2		0.996	6.3		48		1.061	9.8		1.06	10.6		1.038	14.1		1.029	12.4		1.036	8.1		43		1.026	2.9		0.991	32.8		0.973	18.2
IPI00130992.1	Calpain small subunit 1	0.6431	2	1	11	67		1.008	12.2		0.994	12.1		0.967	10		1.042	9.8		0.994	6.6		16		1.04	9.9		1.001	26.3		0.975	38.7		1.031	23.5		0.988	19.2		14		0.869	11.1		0.916	8.5		0.902	4
IPI00402913.1	Isoform 1 of Ubiquitin-conjugating enzyme E2 variant 2	0.6414	4	4	9	90		1.001	5.9		0.98	7.2		0.978	6.7		0.977	4.3		1.025	6.1		26		0.968	26.2		1.186	28.3		1.145	23.1		1.12	13.1		1.144	15.3		15		0.945	38.3		0.9	20.4		1.017	20.1
IPI00138406.1	Ras-related protein Rap-1A	0.6413	1	3	10	164		0.996	17.9		1.016	13.6		1.039	9		1.063	9.6		1.019	9.7		34		0.994	12.2		0.969	19.9		0.923	10.4		0.933	13		0.914	12.2		33		0.983	13.8		0.898	18.1		1.083	22.8
IPI00308882.5	NADH-ubiquinone oxidoreductase 75 kDa subunit, mitochondrial	0.641	1	38	38	656		0.971	9.1		0.979	10.4		0.963	9.3		0.987	7.3		0.983	8.8		151		1.011	14.7		1.085	17.4		1.095	15.4		1.078	14.4		1.029	13.9		107		1.004	26.8		1.012	22.6		0.996	27.2
IPI00122965.1	Ras-related protein Rab-3A	0.6409	5	6	13	389		1.029	9		1.007	11.8		1.024	9.4		1	9.5		0.976	7.7		88		0.954	16.4		0.811	17.4		0.849	24.7		0.835	21.7		0.899	13.8		64		1.105	30.2		0.865	24.1		1.041	20.6
IPI00128904.1	Poly(rC)-binding protein 1	0.6404	1	10	16	286		1.015	13.4		1.026	8.5		1.068	13.9		1.039	10.3		1.043	13		39		1.01	12.1		1.13	17.2		1.099	18.1		1.153	20.1		1.097	14.2		69		0.956	17.5		0.966	20.8		0.989	15.8
IPI00221615.5	ADP-ribosylation factor 5	0.6389	1	3	10	196		1.021	11.2		0.981	10.5		0.999	9.8		0.996	7.7		0.981	9.2		49		1.055	10.1		0.984	11.1		0.982	14.9		0.918	12.1		1.006	9.9		37		1.006	13.7		0.834	26		1.02	20.1
IPI00323897.3	Ras-related protein Rab-11A	0.6389	4	1	12	98		1.049	5.7		1.006	10.6		1.02	7.1		1.021	8.1		1.01	4.6		28		1.067	11		0.969	9.3		0.927	6.1		0.924	8.2		0.976	16.2		12		0.962	13.6		0.987	21.9		1.053	13.3
IPI00331663.23	ADP-ribosylation factor 4	0.6389	3	3	9	137		1.034	12.3		0.978	11.3		0.985	15.3		0.996	9.7		1.004	8.5		31		1.064	8.9		0.986	12.3		0.974	14.6		0.906	12		0.985	11		31		0.897	13.9		0.782	12.4		0.915	3.9
IPI00991021.1	Voltage-dependent anion-selective channel protein 3 isoform 1	0.6373	2	13	15	435		1.03	12		1.001	9.9		0.98	10.5		1.002	8.5		1.002	6.7		88		1.003	17.6		0.951	20		0.913	16		0.921	18		0.942	13.9		81		0.997	17.8		1.03	22		1.171	24.3
IPI00111166.7	Isoform 1 of Haloacid dehalogenase-like hydrolase domain-containing protein 2	0.6371	3	9	10	88		1.035	16.8		0.999	14.4		1.039	17.2		1.032	14.6		1.055	7.5		33		1.095	25.2		1.145	15.6		1.08	21.7		1.152	4.2		1.091	16.2		7		0.941	32.1		1.051	33		1.007	16.2
IPI00353563.4	Fascin	0.6369	4	25	25	405		1.008	10.9		1.045	8.2		1.006	9.9		1.004	9.6		1.006	7.5		100		1.021	14.9		1.097	14.2		1.099	14.5		1.046	17.9		1.063	13.3		61		1.012	25.1		1.01	31.2		1.012	26.8
IPI00408909.4	Isoform 1 of Microtubule-associated protein 1A	0.6365	2	141	142	2885		0.982	12.6		1.003	11.5		0.99	11		0.995	11.5		1	11.1		441		1.021	15.4		1.295	23.9		1.295	25.2		1.34	26.4		1.206	18.7		650		1.04	25.8		1.076	27.3		0.947	26.4
IPI00315302.5	NADH dehydrogenase [ubiquinone] 1 alpha subcomplex subunit 2	0.6364	1	8	8	63		0.947	16.9		1.064	8.8		0.993	9.7		1.058	6.7		1.011	6.2		15		1.073	6		1.063	11.6		0.996	12.7		1.006	17.9		0.976	8.5		14		0.904	12.1		0.936	10.8		0.937	3.2
IPI00849793.1	60S ribosomal protein L12	0.6364	6	4	8	98		0.975	17.7		0.966	17.3		0.964	19.4		0.922	15.8		1	14.8		22		0.963	7.2		0.988	11.8		0.936	11.7		0.991	6.2		0.996	9.2		18		1.066	14.8		0.973	12.8		0.967	16.7
IPI00113141.1	Citrate synthase, mitochondrial	0.6358	1	23	23	550		1.017	15.3		1.002	12.6		1.005	12.8		0.986	14.5		1.03	12.3		165		1.058	11.1		0.919	14.8		0.852	11.4		0.855	16.5		0.925	12.8		71		0.894	9.2		0.853	13.9		1.063	17.7
IPI00881485.1	Uncharacterized protein	0.6356	4	19	25	800		1.023	15.1		1.021	19.5		1.003	14.2		0.985	15.5		1.016	14.7		191		1.028	19.2		1.073	24.9		1.062	27.9		1.096	20.2		1.053	17.8		102		1.043	20.4		1.106	24.5		1.01	21.8
IPI00109142.4	S-formylglutathione hydrolase	0.6348	2	12	12	150		1.024	10.9		1.01	12.2		0.991	16.7		0.979	15.1		1.002	12.2		30		1.016	6.7		0.956	11.7		0.939	8.7		0.943	7		0.959	9.3		30		0.814	11.6		0.693	29.8		0.76	35.8
IPI00874456.1	Dihydrolipoyl dehydrogenase, mitochondrial	0.6346	2	21	21	534		0.991	18.5		0.987	14.7		1.001	14.5		1.009	11.5		1.007	10.8		131		0.997	13.3		1.132	14.6		1.065	13.4		1.077	14.7		1.037	10.4		92		1.025	10.3		1.088	16.2		1.022	12.6
IPI00129319.3	Protein phosphatase 1 regulatory subunit 7	0.6343	2	20	20	296		0.953	15.7		0.997	15		1.012	12.1		0.982	13.8		0.997	14.1		54		0.988	13.9		1.189	14.4		1.303	25		1.245	23.8		1.129	23.6		49		0.966	39.7		1.229	36		0.943	27
IPI00129618.1	Synaptotagmin-1	0.6342	1	10	26	709		1.028	14		1.011	10.1		1.004	9.9		0.987	8.8		0.936	6.6		138		1.051	14		0.933	14.2		0.945	12.6		0.874	12.7		0.972	11.6		135		0.929	14.9		0.839	27.5		0.971	18.3
IPI00750947.1	Uncharacterized protein	0.6335	6	8	8	71		0.91	40.8		0.884	18.6		1.002	10.8		0.925	6.7		0.791	9		7		0.979	24.5		1.196	19.8		1.172	25.5		1.122	17.1		1.164	15.9		18		0.981	21.6		0.964	18.6		1.038	19.2
IPI00223443.1	Isoform C1 of Heterogeneous nuclear ribonucleoproteins C1/C2	0.6333	4	1	21	239		1.076	13.4		1.011	13.8		1.05	14.1		1.01	10.7		0.999	11.9		51		1.021	15.8		1.221	26.9		1.132	19.7		1.231	25.9		1.191	17.1		51		1.056	6.7		1.043	33.6		0.979	18.2
IPI00944126.1	tropomyosin alpha-1 chain isoform 8	0.6331	4	0	21	230		0.943	12.2		0.975	12		0.967	6.5		0.971	8.8		0.965	7.8		50		1.008	16.6		1.455	30.1		1.536	30.3		1.599	25.5		1.403	20.1		54		0.979	21.2		1.096	19.2		0.915	19.1
IPI00135869.3	Ras-related protein Rab-11B	0.633	6	2	13	148		1.036	6.2		0.989	11.2		1.001	10.3		1.025	8.5		0.993	5.8		37		1.016	11.7		0.952	13.3		0.927	22		0.924	17.1		0.962	17.5		20		0.962	13.1		0.993	23.3		1.05	13.9
IPI00230192.5	Isoform Alpha-1 of Guanine nucleotide-binding protein G(o) subunit alpha	0.6328	5	6	21	628		1.051	13.4		1.067	13.7		1.071	11.5		1.029	9.2		1.01	9.6		154		1.013	16.6		0.955	21.5		0.976	17.4		0.864	18.2		0.92	13		85		0.925	15.4		0.745	38.1		0.983	25.6
IPI00918973.1	Serine-threonine kinase receptor-associated protein	0.6314	1	16	16	128		0.992	18.5		0.99	10.6		0.943	10.3		1	11.4		0.984	11.2		18		1.051	17.7		1.195	21.5		1.351	18.9		1.364	32.6		1.224	16.7		33		1.079	26.8		1.205	53.4		0.885	131.2
IPI00116748.1	NADH dehydrogenase [ubiquinone] 1 alpha subcomplex subunit 10	0.631	1	21	21	233		0.98	10.3		0.985	12.3		0.929	9.9		0.954	9.9		0.937	11		76		1.067	14.1		1.078	20.5		1.041	17.2		1.021	17.3		1.014	16.4		28		0.965	11.4		0.731	40.2		0.989	43.5
IPI00114209.1	Glutamate dehydrogenase 1, mitochondrial	0.6308	2	32	32	600		1.114	12.9		1.125	9.9		1.093	10.1		1.124	10.3		1.118	8.5		142		1.031	16		1.072	20		1.032	19.5		1.026	18.9		0.972	11.3		118		1.033	17.9		0.963	22.8		1.041	29.5
IPI00130589.8	Superoxide dismutase [Cu-Zn]	0.6299	1	12	12	215		0.997	7.2		1.016	8.2		1.02	5.1		1.012	6		1.017	4.5		52		0.987	15.9		1.47	15.3		1.415	21.9		1.487	23.6		1.33	14.7		42		1.108	24.5		1.269	11.2		1.035	20.5
IPI00124444.1	Isoform 1 of 6-phosphofructokinase type C	0.6288	5	33	38	467		1.006	13.7		1.01	12.9		0.998	12.1		0.986	10.8		0.996	13.4		111		1.029	12.4		0.926	15.8		0.922	13.3		0.905	17.6		0.975	15.1		85		0.957	24		0.824	38.3		0.966	21.4
IPI00396701.3	Isoform 1 of Ras-related protein Rap-2a	0.6284	2	6	10	93		1.046	13.3		1.011	10.4		1.015	15.9		0.992	10.7		0.973	12.8		31		1.025	7.6		0.908	9.5		0.96	8.6		0.824	12.8		0.914	4.5		9		0.966	5.2		0.885	18.4		1.034	11.7
IPI00458612.5	Isoform 1 of AP2-associated protein kinase 1	0.6277	3	39	40	663		0.994	15.9		0.984	14		0.969	13.8		1.035	15.7		0.995	13.3		69		1.014	22.1		1.024	25.9		1.079	30.2		1.048	28.8		1.045	17.8		102		1.003	26.4		0.932	34.6		0.903	37.1
IPI00123891.3	Cysteine and glycine-rich protein 1	0.6269	1	9	9	167		1.006	11.1		1.027	9.1		1.052	8.8		1.076	8.2		1.07	10.7		34		1.027	12.7		0.894	16.7		0.919	13.9		0.871	21.6		0.969	11.8		40		0.926	18.5		1.035	42.5		0.961	31.8
IPI00127176.3	Protein BRICK1	0.6267	1	5	5	39		0.96	6.4		0.968	9.9		1.006	7.1		0.99	7.2		0.991	9.1		14		0.919	14.9		1.084	25.2		1.313	32.2		1.19	20.3		1.095	7.3		7		1.05	18.6		0.889	15.9		0.842	12.9
IPI00154054.1	Acetyl-CoA acetyltransferase, mitochondrial	0.625	1	24	24	464		0.974	13.2		1.014	12.6		0.992	14.1		0.996	12.9		1.002	11		103		1.021	11.9		1.098	17.2		1.061	15.4		1.067	16.8		1.057	14.2		91		0.993	23.3		1.013	38.2		0.993	26.8
IPI00223444.1	Isoform 3 of Heterogeneous nuclear ribonucleoproteins C1/C2	0.6246	3	1	21	230		1.078	13.1		1.02	14.5		1.074	15.4		1.03	12		1.01	12.7		51		1.008	15		1.221	20.7		1.155	17.9		1.226	25.3		1.191	17.1		47		1.039	8.7		1.048	33.5		0.956	24.2
IPI00956919.1	Isoform 4 of Oxidation resistance protein 1	0.6246	6	42	42	537		0.99	17.1		0.979	12.3		1.013	11.2		0.978	9.4		0.967	16		73		0.951	17.8		1.13	16.5		1.171	19		1.173	18		1.093	16.4		100		1.066	34.2		1.065	25.1		0.996	28.1
IPI00133240.1	Cytochrome b-c1 complex subunit Rieske, mitochondrial	0.6241	1	16	16	193		1.01	13.9		0.976	13.3		0.968	11.2		0.995	7.1		0.998	6.8		54		0.953	19		0.867	32		0.876	22.5		0.925	19		0.956	12.3		27		1.001	14.1		1.022	28.4		0.893	22.1
IPI00115620.1	Phosphoserine aminotransferase	0.6216	4	21	23	213		1.011	10.5		0.998	12.6		0.999	7.2		1.022	6		1.041	6.5		44		1.046	9.6		0.968	14.3		1.011	14.3		0.922	16.5		0.987	9.8		49		0.864	18.3		0.928	32		1.058	33.8
IPI00230665.3	Neural cell adhesion molecule 1 isoform 3	0.6215	5	10	55	1161		1.021	13.5		1.066	13.4		1.056	11.8		1.039	11.9		1.053	10.2		224		1.026	18.4		1.108	23.9		1.078	19.5		1.018	19		1.056	17.7		226		0.98	17.9		0.953	25.1		0.978	26.4
IPI00346965.5	AP-1 complex subunit beta-1	0.6214	1	1	52	844		1.027	14.7		1.043	13.4		1.025	10.8		1.01	13.8		0.995	11.1		192		1.032	13.1		0.933	15.5		0.957	17.8		0.906	16.6		0.95	15.7		150		0.941	19.4		0.922	28.9		1.053	25.6
IPI00989517.1	Uncharacterized protein (Fragment)	0.621	5	2	47	950		1.018	13.2		1.053	13.2		1.05	10.5		1.034	12.2		1.046	9.3		204		1.017	17.3		1.054	21.4		1.028	19.6		0.986	19.6		1.015	19.6		190		0.977	15.8		0.944	28.1		0.969	20.3
IPI00128345.2	NADH dehydrogenase [ubiquinone] iron-sulfur protein 6, mitochondrial	0.6207	5	7	7	167		0.918	8.6		0.935	9.1		0.936	8.9		0.998	7.1		0.949	9.9		24		1.02	13.1		1.4	16.2		1.372	19.5		1.542	14		1.305	21.3		35		1.189	16.5		1.383	27		1.084	18.8
IPI00750074.1	ATP synthase subunit gamma, mitochondrial isoform b	0.6204	7	16	17	289		1.031	7.5		1.001	8.9		0.984	6.5		1.005	5.3		0.993	5.7		77		1.05	12.3		1.029	13		0.979	11.8		0.983	10		0.979	7.8		54		1.1	24.3		1.061	42.9		1.045	21.4
IPI00377728.3	Mitochondrial import receptor subunit TOM70	0.6203	2	33	33	435		1.008	9.3		0.998	9.5		0.97	6.6		0.986	8.9		0.963	6.6		91		1.033	14.4		1.042	21.6		1.018	17.1		1.017	16.1		1.016	14.5		89		0.959	26.5		0.975	27.5		1.018	27.3
IPI00123639.1	Calreticulin	0.6202	1	22	22	418		1	11.6		1.004	9.3		1.004	9.4		0.96	9		1.008	7.5		79		1.024	13.9		1.471	27.7		1.497	23.6		1.513	17.7		1.302	18.2		87		1.041	23.9		1.265	22.5		0.989	28.7
IPI00331092.7	40S ribosomal protein S4, X isoform	0.6198	3	18	18	175		1.056	13.4		0.998	8.6		1.003	7.9		0.981	9.2		0.999	9.7		35		1.028	8.3		0.943	10.3		0.909	12.7		0.931	10.7		0.91	10.1		46		0.926	19.8		0.93	13		1.023	20.1
IPI00928416.1	Uncharacterized protein	0.6198	6	23	23	287		0.993	6.9		0.981	11.6		0.971	7.6		0.97	8.9		0.962	9.3		70		1.029	12.4		0.994	10.4		0.951	11.6		0.934	12.7		0.923	16.1		61		1.009	18.2		1.009	24.3		1.041	25.2
IPI00230194.5	Guanine nucleotide-binding protein G(I)/G(S)/G(O) subunit gamma-2	0.6197	1	4	5	81		1.007	10.6		0.985	11.2		1.048	13.5		1.017	6.7		0.971	8.1		20		0.938	22.6		0.916	13.5		0.877	16.9		0.799	9.5		0.975	6		17		0.849	6.9		0.799	33		0.963	38.5
IPI00453777.2	ATP synthase subunit delta, mitochondrial	0.619	1	4	5	161		0.954	16.2		0.949	22.3		0.922	18.6		0.945	18		1.029	20.5		43		1.046	16		1.625	7.8		1.512	18.4		1.567	26.4		1.472	13.5		16		0.911	18.4		1.099	39.1		0.818	27.5
IPI00986276.1	Uncharacterized protein	0.619	1	3	7	158		1.01	14.1		1.018	10.2		1.018	7.9		1.031	13.9		1.001	8.6		42		1.005	12.1		0.906	19.3		0.86	19.4		0.898	16.8		0.873	19.3		32		0.899	12.7		0.837	11.8		1.016	11.5
IPI00225231.1	Isoform 7 of Ankyrin-2	0.6189	2	1	20	328		1.007	21.2		1.034	11.8		1.04	13.1		1.007	10.6		0.969	10.7		40		0.942	19.6		0.856	18.9		0.903	17.2		0.904	22.9		0.899	14.8		47		0.974	31.5		0.88	48.8		0.978	81.2
IPI00461964.3	Methylmalonate-semialdehyde dehydrogenase [acylating], mitochondrial	0.6187	2	26	26	217		0.94	13.3		0.971	11.5		0.945	15.5		0.955	9.7		0.945	13.1		41		1.028	8.9		1.07	18.6		1.046	18.3		1.016	11.6		1.006	13		42		1.029	11.3		1.095	26.4		1.032	27.1
IPI00648683.3	Uncharacterized protein	0.618	1	1	52	826		1.025	14.9		1.043	13.4		1.025	10.6		1.008	13.5		0.995	11.1		192		1.024	13.3		0.932	15.8		0.957	17.5		0.9	16.7		0.95	15.7		146		0.927	20		0.874	26.9		1.035	26.7
IPI00230108.6	Protein disulfide-isomerase A3	0.6178	2	33	33	453		0.97	11.8		0.973	10		0.974	9.9		0.987	9.7		1.011	7.9		114		1.053	11.5		1.277	15.3		1.209	12.6		1.279	15.6		1.159	11.3		76		1.044	16.3		1.104	29.9		0.903	31.2
IPI00466069.3	Elongation factor 2	0.6177	1	47	48	536		1.051	15.3		1.034	12.4		1.048	12.3		1.029	13.1		1.015	8.7		171		1.007	13.1		0.94	12.8		0.942	15.2		0.927	16.3		0.949	11.5		91		0.947	19.7		0.881	18.3		0.982	26.2
IPI00133206.2	26S protease regulatory subunit 6A	0.6176	4	19	19	148		0.976	13.1		0.989	10.1		0.99	13.3		0.974	12.3		1.015	10.3		25		1.064	12.3		1.258	23.5		1.23	17.5		1.26	28.5		1.165	19.9		41		1.045	16.4		1.145	21.8		1.028	27.9
IPI00153421.1	Cytoplasmic dynein 1 light intermediate chain 1	0.6176	1	22	22	90		1.049	18.9		1.057	14.1		1.031	10		1.035	14.3		1.041	7.3		16		0.964	9.7		1.017	12.6		1.077	19.3		1.068	22.7		1.042	14		24		0.894	12.6		0.862	49.5		0.624	58.9
IPI00273164.1	Succinate-semialdehyde dehydrogenase, mitochondrial	0.6176	1	23	23	444		0.935	11.8		0.944	11.2		0.953	10.4		0.93	13.6		0.948	10.8		106		1.025	13.1		0.995	16.5		1.074	13		0.972	11		0.989	14.2		74		1.036	20.3		0.962	41.1		1.028	29.7
IPI00263013.4	Isoform 1 of Myelin proteolipid protein	0.6173	3	11	11	434		1.07	15.1		1.219	12.7		1.129	10.3		1.2	6.9		1.061	6.4		112		1.062	11.3		0.789	16.8		0.765	11.6		0.681	11.3		0.9	7.1		64		0.824	19.1		0.796	24.7		1.091	18.9
IPI00986206.1	Uncharacterized protein	0.6171	2	6	7	244		0.822	19.8		0.975	14.3		0.964	10.9		0.962	9.6		0.985	14.7		44		0.947	13.7		1.02	20.3		1.04	17.2		1.039	22.1		1.002	16.6		23		0.902	40.8		1.026	36.6		1.038	33.1
IPI00315359.1	Voltage-gated potassium channel subunit beta-2	0.6158	5	16	20	194		0.983	11.3		0.98	8.6		0.996	10.7		0.997	7		1.011	9.2		44		1.024	13.3		0.883	11.1		0.889	12.1		0.934	13.2		0.939	13.6		34		0.974	26.6		0.871	25		1.046	23.1
IPI00114352.1	Isoform 1 of Myc box-dependent-interacting protein 1	0.6156	1	4	32	693		0.99	11.9		0.997	9.9		1.008	9.2		1.002	9.8		1.005	9.3		131		1	13.2		1.296	20.3		1.344	22.3		1.441	18.7		1.262	15.9		145		1.039	11.8		1.132	18.5		0.975	15.4
IPI00116074.1	Aconitate hydratase, mitochondrial	0.6154	1	44	44	1471		0.983	13		0.987	11.3		0.976	11.9		1.004	8.6		0.995	11.3		319		1.019	12.4		1.018	16.2		1.019	17.2		0.984	14.7		0.965	14.4		248		1.005	14.7		1.072	23.7		1.009	23.8
IPI00117978.1	Cytochrome c oxidase subunit 4 isoform 1, mitochondrial	0.6154	1	11	11	180		1.054	14.9		1.013	8.4		0.951	9.4		1.02	10.5		1.006	11.1		47		1.019	17		0.955	22.3		0.941	16.3		0.943	17.5		1.013	18.5		35		1.002	6.8		0.864	35.8		0.937	32.2
IPI00337893.2	Pyruvate dehydrogenase E1 component subunit alpha, somatic form, mitochondrial	0.6154	1	25	25	427		0.997	14.7		1.015	14.3		1.009	9.3		1.004	8.8		1.017	7		103		1.009	13.5		1.048	18		1.04	19.8		1.081	14.2		1	15.9		79		0.973	29.2		0.914	20.4		1.037	23.2
IPI00114945.1	Septin-2	0.615	8	13	14	216		1.008	14.7		1.038	10.9		0.96	13.7		1.013	14.6		1.089	10.5		37		1	12.9		1.12	17.2		1.061	14.6		1.026	18.3		1.018	17.6		40		0.941	4.6		0.87	57.8		0.903	48.5
IPI00850934.2	Uncharacterized protein (Fragment)	0.6146	2	10	10	123		1.002	16.1		0.948	13.6		0.974	12.5		0.974	8.2		0.98	7.9		28		1	16.5		1.046	15.3		1.037	13.7		1.034	15.2		0.985	14.2		25		0.933	3		0.965	10.1		0.955	11.8
IPI00856779.1	Uncharacterized protein	0.6136	3	2	29	505		0.988	13.7		0.998	13.3		1.007	15.1		0.985	9.8		0.99	10.2		88		0.976	16		1.048	18.9		1.072	18.9		1.074	18.5		1.037	15.5		101		0.993	18		0.883	26.5		0.958	20.9
IPI00279443.1	Heat shock 70 kDa protein 12A	0.6133	3	34	34	588		1.017	10.3		1.008	9.9		0.973	9.1		1.008	7.9		0.991	9.6		129		1.044	16.2		0.945	18.4		0.983	16.1		0.929	18.2		0.945	13		116		0.904	37.1		0.96	42.2		1.037	28.6
IPI00132799.4	complement component 1 Q subcomponent-binding protein, mitochondrial	0.6129	2	9	9	177		0.925	17.3		0.961	11.7		0.953	11.8		0.993	13		1.046	11.2		32		0.964	26		1.481	34.5		1.397	31.7		1.314	38.9		1.277	28		34		1.045	33.5		1.168	40.4		0.965	41.1
IPI00955145.1	coiled-coil-helix-coiled-coil-helix domain-containing protein 6 isoform 2	0.6122	5	10	10	119		0.907	18.9		0.954	12.7		0.966	26.9		0.929	6.3		0.964	4.2		10		1.017	19		1.132	19		1.16	39.5		1.181	36.3		1.138	34.6		26		1.1	31.1		1.114	50.9		1.175	43.4
IPI00395134.4	Isoform 1 of Homer protein homolog 1	0.612	8	20	20	181		1.007	11.4		1.006	11.6		1.005	10.6		0.988	10.4		0.925	7.3		35		0.931	20.8		1.123	16.9		1.227	31		1.192	28.5		1.146	21.1		32		0.989	18.7		0.948	33.7		0.975	19.4
IPI00227432.7	Isoform 1 of Dynamin-3	0.6118	5	24	45	548		1.018	13.9		1.025	9.8		1.021	13.1		1.014	12.3		1.035	10.4		137		0.99	15.4		0.898	21.9		0.891	31.5		0.913	20.6		0.924	18.4		80		0.973	25.3		0.895	18.2		1.023	28.7
IPI00230754.5	Mitochondrial 2-oxoglutarate/malate carrier protein	0.6115	3	16	16	169		1.012	14.7		0.972	8.2		0.973	9.6		1	8.3		0.961	8.4		55		1.03	18		0.932	14.8		0.825	19.3		0.866	22.7		0.901	20.9		27		0.843	13.4		1.176	14.8		0.873	26
IPI00551236.3	Stathmin	0.6107	5	13	13	177		0.997	9.3		1.028	9.1		1.056	7		1.012	5.9		1.018	9.2		52		1.04	17.1		1.501	20.3		1.652	21.1		1.668	17.4		1.484	18.3		30		1.02	12.9		1.127	22.6		0.939	15.7
IPI00116697.1	Isoform 1 of Ras-related protein Rab-6A	0.6106	3	6	12	124		1.009	10.6		0.987	8.3		1.006	7.7		0.989	8.7		1.001	7		39		1.032	9.5		0.935	10		0.936	8.2		0.913	5.6		0.96	13.4		20		0.751	25.6		0.672	10.8		0.959	9.6
IPI00121545.1	Isoform 1 of Serine/threonine-protein phosphatase 2B catalytic subunit alpha isoform	0.6104	1	1	26	617		1.014	10.2		1.01	9.7		1.034	10.4		1.018	9.4		0.974	11		128		1.004	14.9		0.928	15.1		0.954	18.2		0.906	13.2		0.98	14.6		97		1.016	23.1		0.944	23.1		1.058	26.2
IPI00123518.1	Acyl-protein thioesterase 2	0.6104	1	7	7	24		0.973	13.9		1.004	5.8		0.943	18.1		0.948	16.5		1.023	8.6		8		1.103	10.8		1.119	12.7		1.115	5.3		1.046	3.4		1.09	6.9		9
IPI00318545.3	3'(2'),5'-bisphosphate nucleotidase 1	0.6104	3	13	13	194		0.931	5.7		1.003	14.8		0.978	10		0.994	8.6		0.991	8.7		24		1.033	12.9		1.072	9.8		1.093	9.8		1.136	8.2		1.074	8.6		37		0.891	25.7		1.084	32.1		1.122	41.1
IPI00480568.2	transcription elongation factor A (SII)-like 6	0.61	1	1	12	203		1.04	20.1		0.997	17.5		1.006	14.1		0.959	12.5		0.934	22.2		27		1.003	18.9		1.602	29		1.652	34.8		1.684	29.2		1.431	24.3		62		1.091	105.8		1.223	44.9		1.022	20.4
IPI00153381.1	Cytochrome b-c1 complex subunit 9	0.6094	1	4	4	28		1.031	9.7		0.964	11.3		0.948	6.2		0.991	12.1		0.96	4.9		12		0.915	21.5		0.964	22.6		0.9	27.4		0.98	21.5		1.008	18.3		13		1.09	28.2		1.127	6.4		1.092	9.2
IPI00400432.2	Isoform 1 of Eukaryotic initiation factor 4A-II	0.6093	6	11	22	321		1.053	12.5		1.004	12.1		1.01	8.3		1.005	11.4		1	10.7		75		0.998	12.7		1.022	14.4		1.051	21		0.943	14.2		0.978	12.6		51		0.809	24.8		0.835	66.1		0.968	15.2
IPI00469392.2	Isoform 1 of Reticulon-4	0.6093	4	40	46	681		0.995	14.2		1.029	15.6		1.012	13.1		1.009	13.8		1.008	9.7		104		1.034	13.5		1.108	23.7		1.063	24		1.084	28.8		1.025	20.5		158		1.003	23.9		0.976	25.8		1.001	29.3
IPI00230766.4	Parvalbumin alpha	0.6091	1	7	7	44		0.923	15.7		0.818	7.7		0.94	11.4		1.075	5.1		1.119	10.6		12		0.841	8.7		1.027	14.7		0.959	13.2		1.049	12		1.003	4.1		9		1.286	14		1.538	7.5		1.061	53.6
IPI00123058.1	Contactin-1	0.6069	1	54	54	842		0.999	13.4		1.011	9.9		1.003	11.1		0.99	9.9		0.982	9		192		1.029	14.8		1.026	21.3		1.042	14.3		1.004	17.7		0.979	13.8		142		1.015	15.8		0.967	30.2		0.927	26.4
IPI00762452.2	Isocitrate dehydrogenase [NADP] cytoplasmic	0.6063	3	26	27	167		1.003	11		1.044	10.7		1.016	8.5		1.015	11.9		1.035	7.3		47		0.982	16.1		0.982	21.8		1.068	20.7		1.056	21.6		1.035	18.5		33		1.012	17.9		1.01	19.1		1.006	12.6
IPI00132653.1	Succinyl-CoA:3-ketoacid-coenzyme A transferase 1, mitochondrial	0.6058	2	21	21	409		0.992	11.2		0.997	9		0.994	10.8		0.974	10		0.975	12.4		99		0.992	16		1.051	12.9		1.055	13		1.008	16.2		0.997	13.5		82		1.035	22.8		1.198	29		1.035	46.5
IPI00119067.3	Tubulin polymerization-promoting protein	0.6055	1	14	14	326		1.02	13		1	11.9		0.985	10		0.987	8		1.01	8.1		76		1.023	16.4		0.979	23.2		0.976	20.9		0.969	20.2		1.034	17.4		56		1.111	17.2		1.201	17.1		1.017	24.7
IPI00420136.2	sorting nexin-3	0.6049	4	7	9	44		0.958	7.2		0.95	9.1		0.959	10.6		0.985	4.9		0.949	11.5		14		1.154	18.5		1.154	21.4		1.158	28.6		1.274	13.4		1.19	6.2		7		1.115	12.1		1.185	20.4		0.962	17.8
IPI00129685.3	Translationally-controlled tumor protein	0.6047	2	7	7	116		0.985	12.5		1.036	11.3		1.062	12.3		1.008	9.9		1.06	9		31		1.09	14.2		1.434	27		1.523	28.5		1.511	22		1.266	15		28		1.334	32.7		1.175	36.5		1.089	12.2
IPI00318841.4	Elongation factor 1-gamma	0.6041	1	25	25	272		1.035	13		1.026	11.5		1.004	11.4		1.009	8.8		1.015	10.8		94		1.003	9.5		0.901	16.1		0.845	22.6		0.85	16.7		0.944	12.2		41		0.928	11.7		0.819	15.6		1.091	12
IPI00108330.2	CB1 cannabinoid receptor-interacting protein 1	0.6037	2	8	8	101		1.04	14		1.014	7.4		1.005	12		0.965	8		0.97	7		32		1.042	12.4		1.121	12.5		1.128	11.1		1.089	10.3		1.059	6.6		16		1.05	16.2		1.016	23.3		0.835	31.8
IPI00170307.1	Apolipoprotein A-I-binding protein	0.6028	1	10	10	112		0.991	10.2		1.012	9.6		1.013	6.6		0.996	5		1.002	8		24		1.018	15.8		1.13	19		1.12	11.4		1.082	12.4		1.012	14.9		18		1.01	20.2		1.003	35.3		1.102	25.9
IPI00756703.1	Isoform 2 of Serine/threonine-protein phosphatase 2B catalytic subunit alpha isoform	0.6027	3	1	26	593		1.018	9.6		1.014	9.1		1.037	10.1		1.027	8.7		0.976	10.3		126		1.006	14.7		0.926	14.5		0.953	18		0.913	13.1		0.975	15.2		94		1.014	22.5		0.946	23.9		1.054	25.3
IPI00133557.1	Tubulin polymerization-promoting protein family member 3	0.6023	1	12	13	175		1.023	15.3		1.017	13		0.93	12.2		1.063	13.2		1.069	11.5		37		1.087	17.1		1.201	16.2		1.054	14.1		1.24	15.1		1.074	13.9		40		0.993	12.8		1.079	22.5		0.943	15.9
IPI00473707.3	Isoform I of Septin-6	0.6019	5	13	26	541		1.013	10.6		1.025	11		1.036	8.8		1.017	9		1.002	7.8		76		1.047	20		1.088	24.6		1.133	21.4		1.025	20.6		1.048	14.2		85		0.985	28.2		0.882	34.4		0.932	31.9
IPI00622482.2	Isoform 1 of Protein RUFY3	0.6013	5	25	27	201		0.956	12		0.962	13.4		0.964	13.1		0.985	8.9		1.01	11.9		59		1.025	10.7		1.034	17.6		1.055	20.4		1.109	21.1		1.054	13.9		34		0.962	23.5		0.838	25.1		0.874	17.6
IPI00138691.6	Actin-related protein 2/3 complex subunit 4	0.6012	3	9	9	80		1.014	8.8		1.027	10.6		1.037	6.7		0.989	6.4		0.939	9.5		25		1.004	8.4		0.936	19.6		0.919	14.2		0.935	14.3		0.985	8.7		16		1.023	11.9		0.863	20.9		0.953	33.4
IPI00165902.1	Mitochondrial import inner membrane translocase subunit Tim10	0.6	1	6	6	16		0.974	8.9		0.956	10.2		0.884	19.2		0.953	15.8		0.879	10.6		10																			0.341	61.1		0.398	45.1		0.493	12.2
IPI00817004.1	Isoform Long of Heterogeneous nuclear ribonucleoprotein A1	0.6	3	7	16	228		0.984	16		1.048	15.7		1.051	12.3		1.03	10.2		1.005	11.2		34		0.923	13.8		1.022	15		1.023	22.8		1.002	18.1		1.029	11.3		37		0.918	48.5		1.033	37.9		0.982	19.5
IPI00130045.2	Isoform A of 1-phosphatidylinositol-4,5-bisphosphate phosphodiesterase beta-1	0.5995	5	58	58	633		0.997	15.7		0.993	16.6		0.983	13.8		0.989	17.3		0.94	13.7		162		1.002	11.2		1.047	14.9		1.089	17.7		1.044	16.9		1.026	15		108		1.03	17.4		1.042	24.2		0.907	28
IPI00118654.2	Pyridoxal phosphate phosphatase	0.5993	1	12	12	93		0.979	18.2		1.005	17.4		1.002	8.9		1.034	21.2		1.016	15.1		32		0.929	13.8		1.018	16.3		1.037	21.1		1.057	29.1		1.03	12.9		13		1.015	12		0.802	56.8		1.181	13.1
IPI00119058.1	Isoform 1 of Growth factor receptor-bound protein 2	0.5991	3	11	11	139		0.939	17.3		1.01	16.2		1.046	11.7		0.975	8.5		1.046	17.6		29		1.033	14.4		1.375	37.7		1.286	31.8		1.307	27.6		1.19	30.6		21		1.05	27		1.214	48.8		1.011	37.9
IPI00125267.4	Vesicle-associated membrane protein-associated protein A	0.5984	1	12	13	226		0.995	10.4		0.982	11.6		1.016	10.8		0.984	8.8		0.991	7.1		49		1.048	10.5		0.975	11.9		0.933	10.2		0.918	13.2		0.951	11.7		52		0.955	8		1.05	14.2		1.044	13
IPI01027449.1	26 kDa protein	0.5975	1	1	15	193		0.959	17.6		0.963	14.8		0.981	24.6		0.935	16.4		0.994	7.5		32		1.033	14.4		1.055	14		1.017	13.2		1.079	19.6		1.07	12		40		0.98	24.4		1.12	7.3		1.036	11.5
IPI00134344.6	Putative uncharacterized protein	0.5967	1	98	114	1393		1.014	13.5		1.022	11.6		1.027	12.7		0.979	11.3		0.995	11.5		298		0.964	14.7		0.929	17.5		0.924	14.4		0.892	18.1		0.923	15.7		222		0.964	26.1		0.857	27.4		1.07	27.4
IPI00109482.3	N(G),N(G)-dimethylarginine dimethylaminohydrolase 1	0.5965	2	15	16	235		0.964	5.7		0.981	7.2		0.927	8.7		0.942	9.6		0.946	7.3		49		1.061	14.6		1.287	20.9		1.27	17.8		1.358	20.2		1.159	17.2		47		1.179	23.7		1.177	25.1		1.086	22.6
IPI00120719.4	Cytochrome c oxidase subunit 5A, mitochondrial	0.5959	1	8	9	163		1.026	5.7		1.005	7.3		1.026	11.5		0.992	8.1		1.057	8.5		44		1.087	18.5		1.624	13.5		1.487	20.6		1.472	20.3		1.457	20.1		28		1.141	18.4		0.9	25.7		0.967	35.1
IPI00830223.1	tropomyosin alpha-1 chain isoform 10	0.5959	4	0	21	244		0.943	12.2		0.98	10.2		0.969	6.8		0.985	7.6		0.964	7.3		56		1.016	15.6		1.451	29.1		1.542	29.5		1.606	25.1		1.404	20.7		55		0.968	21.7		1.096	19.2		0.937	22.7
IPI00338536.1	Succinate dehydrogenase [ubiquinone] iron-sulfur subunit, mitochondrial	0.5957	1	22	22	170		0.952	10.8		0.968	9.1		0.971	7.3		0.986	7.7		1.006	7.8		78		0.992	13.2		0.91	18.5		0.835	15.7		0.864	13.9		0.918	12.3		30
IPI00605942.2	Isoform 2 of GTPase HRas	0.5957	2	4	10	118		1.087	20.7		1.038	13.1		0.97	14.7		0.971	9.7		0.988	8.5		26		1.072	9.7		1.002	10		1.029	19.1		0.949	14.6		1	19		17		1.011	17.8		0.996	23.6		1.011	26.2
IPI00323571.1	Apolipoprotein E	0.5949	5	18	18	197		0.987	20.8		0.958	15		0.986	10.9		1.016	14.6		0.976	11.1		38		0.972	16.1		1.064	30.5		1.092	30.4		1.059	18.9		1.048	16.8		48		1.133	33.8		1.011	33.1		1.222	40.7
IPI00649730.1	Isoform 2 of Septin-4	0.5948	9	12	21	205		1.041	14.9		1.09	9.8		1.059	10.9		1.117	14.1		1.105	14.4		28		1.001	15		1.163	22.8		1.305	18		1.155	17.2		1.101	10.2		37		1.105	23.6		1.145	18.8		1.073	9
IPI00831180.1	Uncharacterized protein	0.5945	3	41	69	1089		1.023	12.7		1.03	11.6		1.045	9.6		1.046	9.6		1.009	8.1		237		0.979	12.4		0.859	16.3		0.853	17.4		0.849	17.5		0.905	15.2		213		0.927	27.8		0.871	31.5		0.965	30.6
IPI00319992.1	78 kDa glucose-regulated protein	0.5939	1	39	42	655		1.017	12.8		1.028	11.2		1.033	10.9		0.967	11.8		1.012	7.9		132		1.021	16.9		1.374	19.7		1.337	17.6		1.388	19.2		1.238	13.9		130		1.045	13.2		1.154	25.5		0.921	29.2
IPI00307837.6	Elongation factor 1-alpha 1	0.5931	3	13	22	764		1.023	16.9		1.016	11.8		1.013	10.2		0.99	11		1.001	11.3		152		1.03	14.4		1.018	22.4		1.02	18.8		0.947	18.9		0.948	10.1		129		1.001	12.6		0.885	29.7		0.934	20.6
IPI00420385.4	Isoform 3 of Septin-11	0.5929	6	12	27	424		1.031	9.6		1.043	8.8		1.041	7.7		1.019	8		1.004	8.1		68		1.018	15.2		1.111	21.5		1.084	17.7		1.08	14.9		1.088	14.4		77		1.045	17.8		1.127	24.1		1.001	14.7
IPI00831423.1	Uncharacterized protein	0.5927	3	0	20	202		0.943	14.7		0.975	14.2		0.969	6.7		0.979	9.5		0.978	8.7		42		0.972	16.9		1.397	31.9		1.477	37.7		1.482	34		1.338	26.2		47		0.915	36.7		1.044	22.7		0.893	19.1
IPI00648905.1	WW domain binding protein 2, isoform CRA_a	0.5926	2	2	6	102		1.012	12.8		1.001	10.5		0.976	10.2		0.871	10.4		0.983	11.6		9		0.99	18.6		1.386	20.4		1.342	17.5		1.426	17.4		1.258	14.3		27
IPI00407339.7	Histone H4	0.5922	1	8	8	202		1.152	9.4		1.062	8.5		1.156	8.6		1.087	10		1.076	7.5		48		0.946	13.8		0.925	17		0.804	11.7		0.803	12.9		0.89	10.2		39		1.038	16		1.027	28.3		1.16	40.1
IPI00420569.2	Sodium/potassium-transporting ATPase subunit alpha-2	0.5922	3	43	65	2277		1.013	13.9		1.027	11.9		0.989	11.2		1.015	9.1		1.035	9.5		471		1.034	13.4		0.899	18.5		0.858	17.8		0.85	18.9		0.925	13.3		415		0.917	17		0.901	23.7		1.017	21.8
IPI00474959.2	Putative uncharacterized protein	0.5915	1	16	17	166		0.901	15.6		0.945	22.5		0.948	22		0.923	23.7		0.994	21.1		23		1.013	27.2		1.595	27.4		1.425	34.9		1.398	31.6		1.371	26.2		31		1.083	13.6		1.251	22.2		1.025	10.7
IPI00928559.1	Putative uncharacterized protein	0.5911	7	48	52	810		1.021	11.1		1.016	9		1.012	7.7		0.987	6.2		0.991	6.7		212		1.009	13.2		0.869	18.6		0.877	19.5		0.846	17.4		0.914	15.4		134		0.932	15.7		0.844	21		1.046	14.1
IPI00117910.3	Peroxiredoxin-2	0.5909	3	10	10	212		0.971	10.6		0.991	9.7		0.964	8.2		0.987	10		1.005	9.1		43		1.032	11.7		1.253	20.2		1.232	16.8		1.354	16.9		1.201	14.2		44		1.063	11.1		1.183	20.2		1.069	15.7
IPI00677454.2	Chromobox homolog 3	0.5902	11	8	9	155		1.025	16.8		1.043	16.6		1.055	14.5		0.982	12.7		1.023	10.9		32		0.976	13.2		1.525	12.5		1.397	14.8		1.454	20.8		1.373	10.6		21		1.12	28.2		1.252	17.6		1.053	11.5
IPI00118899.1	Alpha-actinin-4	0.5888	3	11	43	438		0.993	11.2		0.993	13.7		1.024	11.2		0.993	11		0.971	10		101		1.003	15.2		0.992	23.7		1.025	22.4		1.018	16.5		1.027	16.4		58		1.032	21.1		0.922	32.8		0.971	25.7
IPI00135677.2	EH domain-containing protein 3	0.5888	1	12	23	159		1.015	13.9		0.988	10.8		1.018	8.1		1.033	6.9		1.009	9.6		49		1.007	9.4		1.031	13.8		1.027	14.8		0.971	16.5		0.978	16.3		22		1.138	23.4		0.964	23.9		1.078	18.8
IPI00230044.5	Isoform 2 of Tropomyosin alpha-3 chain	0.5887	2	3	23	267		0.956	18.9		0.984	16.1		0.99	9.8		0.98	12.9		0.988	11.4		54		0.981	13.5		1.44	30.9		1.579	28.5		1.582	28.3		1.424	19.4		57		0.879	33.1		1.047	13.6		0.92	19.4
IPI00126635.1	isocitrate dehydrogenase 3, beta subunit	0.5885	1	20	21	323		1	10.2		1.001	9.4		0.972	7		1.008	7.2		0.999	7.8		98		1.023	10.8		1.084	14.5		1.057	16.5		1.036	10.9		1.034	11.5		61		0.962	11		1.032	16		1.092	11.9
IPI00117379.3	Copper transport protein ATOX1	0.5882	1	3	3	17		0.869	6.3		0.847	14.6		0.831	5.7		0.906	3.2		0.794	6.3		6		1.015	7.8		1.431	14.5		1.605	10.4		1.582	7.2		1.488	8.7		9
IPI00139378.1	Ubiquitin-fold modifier 1	0.5882	2	3	3	13		1.097	29.8		1.025	19.3		0.935	3.6		0.914	18.7		1.056	4.6		4		1.274	40.5		1.51	13.5		1.36	27.8		1.33	7.5		1.262	11.1		5		0.982	27.3		1.094	28.7		0.985	43.7
IPI00224518.2	Ras-related protein Rab-5C	0.588	2	6	9	143		1.038	16.6		1.02	12.8		0.979	9.3		1.001	7.6		1.012	8.2		32		0.997	10.1		0.905	16.8		0.947	14.5		0.953	27.8		0.976	19.3		23		1.117	8.7		1.155	60.1		1.042	27.9
IPI00124695.1	Isoform 1 of Calcium/calmodulin-dependent protein kinase type II subunit gamma	0.5879	4	15	26	424		1.02	12.2		1.001	14		1.043	12.6		0.992	8.1		0.986	7.5		102		1.023	15.7		0.978	17.8		1.03	16.8		1.003	16.6		1.001	11.9		77		1.004	20		0.906	27.2		0.998	23.3
IPI00153990.1	Beta-centractin	0.5878	3	8	18	148		1.115	15.3		1.051	21.2		1.057	12.7		1.026	14.5		1.037	9.2		39		1.014	12.6		1.053	9.4		1.114	16.5		1.007	14.1		1.005	14.2		28
IPI00121851.2	Prefoldin subunit 3	0.5867	2	11	11	48		0.952	21.3		1.002	8.4		0.974	17.4		0.998	15.7		1.017	12.8		16		0.936	10.3		1.181	18.2		1.318	17.9		1.359	17.5		1.248	12.1		12		1.04	29.8		1.36	101.5		1.365	29.5
IPI00131614.1	Beta-synuclein	0.5865	1	4	9	280		0.954	14.1		0.966	11.1		0.995	13.4		0.939	12.8		0.989	15.9		51		1.035	19.3		1.431	33.2		1.498	32.5		1.5	31.5		1.364	30.3		54		1.1	20.7		1.243	21.5		1.04	17.8
IPI00331174.5	T-complex protein 1 subunit eta	0.5864	1	25	25	253		1.017	8.3		0.998	10.6		1.021	11.6		1.008	9.8		1.015	7.1		66		1.024	14.7		0.988	9.5		0.986	17.5		0.921	12.4		0.977	10.3		36		0.998	17.3		0.832	26.6		0.945	17.3
IPI00125960.1	Protein NDRG1	0.5863	2	13	13	213		0.969	11.3		1.004	13.4		0.931	16.2		1.039	12.6		1.05	11.4		34		1.054	12.1		1.332	16.2		1.269	19.6		1.386	30.6		1.2	16.7		40		1.033	31.8		1.427	66.6		0.978	29.3
IPI00283862.6	Proteasome subunit alpha type-1	0.5856	2	14	14	192		1.065	11.4		1.03	14.4		1.044	10.6		1.045	15.5		1.051	12.8		30		0.989	14.4		1.119	14.8		1.088	14.9		1.096	16.8		1.063	14		41		1.078	19		1.059	27.7		0.914	8.3
IPI00310131.6	AP-2 complex subunit alpha-2	0.5853	1	29	48	732		1.052	11		1.017	10.1		1.026	9.5		1.009	10.1		1.006	9		176		1.029	14.3		0.884	16.2		0.886	15.4		0.831	14.4		0.933	13.9		124		0.933	16.6		0.911	25.6		0.996	29.2
IPI00225275.5	Glycogen phosphorylase, muscle form	0.5843	2	32	46	402		0.994	13.2		1.005	9.2		0.966	9.9		0.997	9.3		1.021	7.8		119		0.998	16		0.885	17.6		0.85	14.8		0.856	15.9		0.88	13.6		52		0.917	17.9		0.901	36.2		1.078	21.8
IPI00974830.1	Uncharacterized protein	0.5838	1	23	23	288		0.967	14.5		0.939	18.1		0.965	11.8		1.023	18.1		0.973	10.9		24		0.97	24.8		1.186	23.7		1.215	31.2		1.25	27.9		1.191	28.8		68		1.034	32.2		1.013	31.4		0.937	47.7
IPI00124709.3	40S ribosomal protein S27-like	0.5833	3	3	3	6		0.966	12.6		0.994	17		0.932	9.3		1.032	8.9		0.955	8.5		6
IPI00322312.3	Rho GDP-dissociation inhibitor 1	0.5833	1	13	13	246		0.964	10.2		1.005	7.2		0.974	9.2		0.983	11.3		0.995	6		49		1.056	9.3		1.201	19.6		1.187	10.4		1.232	11.1		1.148	9.6		55		1.048	19.3		1.039	36.8		1.001	28
IPI00752633.1	Isoform ARPP-16 of cAMP-regulated phosphoprotein 19	0.5833	5	4	5	31		0.955	9.8		0.958	4.9		0.994	2.7		0.963	8.1		0.974	2.2		6		1.005	6.2		1.114	16.9		1.19	17.7		1.185	15.1		1.159	11.5		14		1.092	17.5		1.379	33.1		1.001	21.3
IPI00877236.1	apolipoprotein A-I preproprotein	0.5833	2	12	13	146		0.948	8.9		1.048	15.4		1.135	19		1.258	21.8		1.159	16.1		20		0.775	20.1		1.187	22.6		0.944	21.8		1.236	23.8		1.064	19.7		42
IPI00118787.1	V-type proton ATPase subunit D	0.583	3	12	12	150		1.009	10.2		0.975	11.2		1.033	8.4		1.007	10.5		0.981	7.4		42		0.966	19.5		1.068	20.9		0.948	25.6		1.013	27.1		0.952	18.2		20		0.963	35.1		0.703	59.8		1.025	43.8
IPI00133284.1	ES1 protein homolog, mitochondrial	0.5827	2	12	12	234		0.985	9.1		0.944	8.3		0.944	10.9		0.976	8.2		0.978	8.6		44		1.028	7.7		1.144	12.8		1.079	6.7		1.154	11		1.068	10.1		51		1.053	14		1.112	14.1		1.04	11
IPI00114241.2	Neurofilament heavy polypeptide	0.5826	2	65	71	977		1.038	11.3		0.99	11		0.909	13.3		1.053	9.6		1.088	11.3		234		1.1	19.5		1.423	32.7		1.258	26.3		1.406	28.4		1.176	24.7		242		0.847	20.1		1.061	30.5		0.962	30.6
IPI00129298.1	Isoform 1 of Paralemmin-1	0.5822	1	2	24	365		0.939	17.2		0.982	11.7		1.017	9.4		0.991	12.2		0.98	11.5		56		0.99	14.8		1.294	29.6		1.317	31.7		1.356	32.9		1.268	23.5		76		1.088	19.6		1.02	23.9		0.994	21.7
IPI00621806.2	Isoform Alpha CaMKII of Calcium/calmodulin-dependent protein kinase type II subunit alpha	0.5816	4	2	30	703		1.054	19.4		1.045	15		1.036	13.2		0.976	11		0.941	10.4		190		1.041	14.4		0.912	18.1		0.981	18		0.878	24.3		0.979	13.5		116		1.005	19.1		0.988	33.1		1.059	27.7
IPI00420725.4	Uncharacterized protein	0.5808	4	1	29	609		1.054	20		1.046	14.5		1.037	13.3		0.981	11		0.944	10.7		182		1.052	13.7		0.949	15.3		1.002	17.5		0.883	25.6		0.98	13		97		1.006	19.5		0.975	29.8		1.078	24.6
IPI00323130.3	Transcription elongation factor B polypeptide 1	0.5804	1	5	5	33		0.958	24.8		1.001	32.7		0.989	17.8		1.071	20.5		1.057	20		14		0.978	14.1		1.009	43.1		1.036	10.9		1.059	25.5		1.077	16.6		16
IPI00648476.1	Isoform SCP2 of Non-specific lipid-transfer protein	0.5804	2	8	8	40		0.982	8.6		0.999	10		0.943	11.4		0.982	9		1.008	5.2		12		1.086	8.8		1.088	11.1		1.11	16.1		1.1	22.2		1.092	16.5		10
IPI00464317.3	glutaminase isoform 1	0.5801	6	30	30	532		0.993	13		0.949	11.3		0.966	9.3		0.97	12.5		0.917	9.5		92		1.009	16.6		0.963	17.2		0.983	22.9		0.935	18.8		0.979	15.4		77		1.012	12.8		0.894	26.3		0.959	30.8
IPI00113584.2	76 kDa protein	0.5798	4	7	37	728		0.993	13.5		1.005	14		1.008	11.5		0.985	11.8		0.99	12		116		1.005	16.7		1.14	22.1		1.108	18.9		1.198	19.4		1.15	19.2		169		1.079	31.3		1.109	31.3		1.018	24.8
IPI00123802.5	Isoform HSP105-alpha of Heat shock protein 105 kDa	0.5793	4	38	41	426		0.961	14.3		0.953	12.7		0.987	14.8		0.952	9.6		0.963	13.9		120		1.027	10.2		1.162	18.3		1.188	16.4		1.202	16.5		1.088	11.9		69		0.994	17.6		0.978	24.6		1.054	25.3
IPI00132456.1	UPF0568 protein C14orf166 homolog	0.5779	2	12	12	83		1.052	14.4		0.979	16.4		1.034	11		1.066	13.6		1.027	7.2		23		1.055	10.8		1.278	12.8		1.215	21		1.286	16.6		1.257	16		20
IPI00474502.2	Calcium/calmodulin-dependent protein kinase type II subunit beta	0.5775	4	15	28	832		1.023	15.2		1.033	12.5		1.047	9.2		1.002	10.9		0.989	7.9		163		1.019	12.8		0.964	15.5		0.984	16.3		0.945	15.8		0.991	14.3		155		0.99	21.5		0.971	29.4		0.979	26.4
IPI00918305.1	Uncharacterized protein	0.5773	3	7	7	80		1.03	31.2		0.953	2.3		0.903	18.1		0.959	26.5		1.029	23.5		7		0.91	23.8		1.158	31.7		0.855	31.8		1.259	22.1		1.075	27.8		15		1.012	47.5		1.145	39.5		0.9	42.2
IPI00221616.5	ADP-ribosylation factor 6	0.5771	1	6	7	100		1.039	10.7		1.041	12.6		1.066	6.8		1.022	9		1.005	5.7		16		1.02	12.3		1.005	10.1		0.962	15.1		0.936	13.8		0.938	10.4		26
IPI00230241.6	ATP synthase subunit epsilon, mitochondrial	0.5769	1	4	4	20		1.017	13.2		0.997	8.4		1.011	6.4		1.004	2		0.968	6.1		13		0.96	8.3		0.988	14.5		0.946	7.3		0.903	12.9		1.012	16.3		7
IPI00470152.2	Ubiquitin-40S ribosomal protein S27a	0.5769	17	11	11	219		1.047	17.5		1.033	15.8		0.899	16.8		0.981	8.4		1.04	11.6		66		0.989	20.6		1.037	15.1		0.701	18.8		0.697	22.5		0.844	19.3		29		1.143	34		1.088	47.7		0.965	27.6
IPI00154004.1	Ubiquitin thioesterase OTUB1	0.5756	3	10	10	243		1.012	9		1.035	9.6		0.996	10.2		1.03	7.1		0.983	10.2		51		1.007	11		1.092	13.9		1.069	19.3		1.042	15.5		1.019	14.4		46		1.083	17.4		0.957	31.5		1.035	29.8
IPI00124610.1	ADP-ribosylation factor-like protein 8A	0.5753	2	4	11	65		1.068	15.1		0.972	10.3		1	14.5		0.981	10.7		1	8.8		21		1.049	6.7		0.904	20.3		0.905	4.9		0.869	8.8		0.907	5		9		1.006	3.8		1.017	22.6		1.137	17.2
IPI00130000.2	Puromycin-sensitive aminopeptidase	0.575	5	40	40	400		1.021	10.2		1.008	12.1		1.009	10		1.014	11.5		1.018	10.5		108		0.985	14.7		0.908	11.4		0.925	15.7		0.867	17		0.929	11.2		72		0.98	23.3		0.943	30.4		1.082	28.6
IPI00648853.4	Isoform 2 of TOM1-like protein 2	0.5749	8	18	18	164		0.99	9.9		0.97	19.8		0.987	16.7		1.014	7.9		1.032	12.8		28		1.017	11.6		1.243	19.6		1.247	15		1.243	16.2		1.119	11.6		24		0.908	16.1		1.007	32		0.949	23.8
IPI00117896.3	Microtubule-associated protein RP/EB family member 1	0.5746	1	10	12	140		0.956	12.9		0.999	14.4		0.968	15.2		0.991	13.4		0.994	9.7		24		1.004	9.3		1.169	18.1		1.161	14		1.071	16.4		1.079	11.2		26		1.074	31.4		1.123	20.7		0.997	12.6
IPI00399958.3	calumenin isoform 2	0.5746	6	11	11	36		0.97	16.1		1.106	21.6		0.845	12.3		0.832	38		0.866	14.5		7		1.056	14.5		1.248	37.5		1.517	27.2		1.413	40.4		1.126	17.9		9		0.864	14.8		0.874	8.6		0.913	9
IPI00187407.4	COP9 signalosome complex subunit 8	0.5742	1	7	7	51		1.017	11.9		0.972	17.8		1.005	21.9		0.976	25.8		1.069	15.8		15		1.025	16.6		1.147	19.3		1.111	15.8		1.035	21.6		1.074	19.8		9		1.03	16.4		0.811	65.1		0.64	71.1
IPI00135655.3	Vesicle-associated membrane protein-associated protein B	0.572	3	12	13	176		0.945	17.3		0.966	10.2		0.984	7.9		0.995	9.5		0.993	8.8		35		1.012	10.3		0.983	15.6		0.997	14.1		0.98	15.8		1.012	13.6		32		0.914	11.3		0.931	9.4		0.968	14.1
IPI00313151.3	Isoform 1 of Dihydropyrimidinase-related protein 4	0.5717	4	20	21	222		0.965	12.4		1.001	9.8		1.049	11		0.973	12.7		0.996	10.1		46		0.991	14.2		1.035	17.8		1.014	18.6		0.994	15.2		0.97	13.8		40		1.086	22.8		1.13	13.4		0.916	18.1
IPI00118676.3	Eukaryotic initiation factor 4A-I	0.5714	2	8	20	230		1.052	10.3		1.01	11.5		1.013	10.5		0.993	11.5		1.012	9.2		56		0.997	13		1.035	13.8		1.068	16.2		0.946	14.2		1.023	12.7		44		0.958	11.9		0.96	28.9		0.938	7.2
IPI00126719.1	Protein phosphatase 1 regulatory subunit 14A	0.5714	1	5	5	18																			0.938	22.6		0.959	34.5		1.128	16		1.158	10.8		1.003	14.8		8		0.804	12.8		1.37	24		1.073	24.2
IPI00132216.1	NADH dehydrogenase [ubiquinone] 1 alpha subcomplex subunit 3	0.5714	2	5	5	104		0.943	16.8		0.991	9.8		0.949	12.3		0.988	13.5		0.994	12.7		32		1.069	22.8		0.985	20.9		0.985	18.5		0.941	12.2		0.947	22.8		16		0.844	21.7		0.616	28.3		0.809	54
IPI01027236.1	6 kDa protein	0.5714	2	3	3	15		0.953	15.2		0.95	7.8		0.959	10.8		1.023	5		0.981	4.6		7		1.019	9		0.996	17.1		1.078	7		1.06	17		1.067	6.3		8		1.088	9		1.202	4.5		1.005	9.5
IPI00278611.7	Isoform 1 of Tropomyosin alpha-3 chain	0.5704	2	4	23	194		0.952	12.9		0.989	16.6		0.985	5		1.015	10.2		0.988	13.1		43		0.999	13.6		1.459	30		1.618	26.9		1.644	26.1		1.442	18.1		43		0.965	25.4		1.028	16.5		0.92	18.8
IPI00128023.3	NADH dehydrogenase [ubiquinone] iron-sulfur protein 2, mitochondrial	0.5702	3	19	19	266		0.982	12.2		0.975	11.7		0.964	9.1		0.979	8.2		0.983	8.2		72		1.001	15.8		0.888	16.6		0.882	11.7		0.85	17.3		0.933	9.6		50		0.966	18.6		1.027	27.6		1.109	45.5
IPI00895346.1	Uncharacterized protein	0.5699	2	7	7	181		1.036	8.4		1.018	9.8		0.994	8.3		1.069	11		1.023	6.8		22		0.949	17.7		0.999	31.2		0.91	27.4		0.989	25.8		0.975	18.9		41		1.056	28.1		1.194	19.3		0.98	20.8
IPI00131063.4	Isoform A of Methyl-CpG-binding protein 2	0.5682	4	22	22	121		1.07	10.4		1.087	12.9		1.1	16.8		0.999	12.3		1.089	13.7		24		0.967	10.2		0.968	13		0.888	9.2		0.926	15.9		0.925	15.3		26		0.978	25		1.083	12.4		1.059	19.9
IPI00877355.1	sorting nexin-12 isoform 1	0.5679	4	6	8	89		0.939	19.3		0.94	12.8		0.945	13.5		0.887	12.2		0.987	12		17		1.008	15.5		1.142	20.7		1.125	15.6		1.21	13.9		1.137	18.9		9		1.136	7.4		1.237	16.7		0.987	7.2
IPI00127987.1	Actin-related protein 2/3 complex subunit 1A	0.5676	2	18	18	156		1.049	6.9		1	15.9		1.032	11.3		1.001	10.1		1.003	8.1		44		1.014	11.3		0.965	10.7		0.88	14.6		0.915	13.6		0.927	8.3		28		1.033	16.7		0.901	22.6		0.981	15.8
IPI00130489.1	Ras-related protein Rab-35	0.5672	1	7	11	165		1.048	10.8		0.956	14.2		0.981	8.4		0.98	14.9		0.982	13.1		30		1.079	7.8		0.845	11.1		0.865	17.2		0.828	9.3		0.959	13.3		22
IPI00126191.5	Isoform B2 of Lamin-B2	0.5671	2	25	29	219		1.039	12.4		1.051	10.9		1.031	15.4		1.06	13.9		1.033	12.5		41		0.922	22.9		1.053	25.2		1.079	18		1.221	16.9		1.045	18.3		42		1.024	39		1.056	31.7		0.964	20.8
IPI00132993.1	Serine/threonine-protein kinase PAK 1	0.567	2	14	24	304		1.004	10		0.991	11.2		1.021	11		0.982	10.1		0.994	9.5		54		1.045	18.1		1.109	23.1		1.139	23.9		1.176	17		1.1	18.9		51		1.102	21.3		1.063	27.3		0.971	28.7
IPI00119618.1	Calnexin	0.5668	1	34	34	394		0.978	19.3		1	13.8		0.988	11.9		1.025	11.1		1	8.7		106		1.017	11.1		0.958	14		0.906	20.2		0.887	20.7		0.939	13.3		85		0.885	11.9		0.908	25.8		0.962	21.7
IPI00785314.1	myelin-oligodendrocyte glycoprotein	0.5668	3	13	13	317		1	12.5		1.002	14		0.962	14.2		1.023	12.7		1.028	7.6		58		1.062	13.1		0.854	14.4		0.872	20.9		0.806	16.7		0.897	14.2		64		0.868	11.9		0.923	28.6		1.033	17
IPI00114377.1	Cytochrome c oxidase subunit 7A2, mitochondrial	0.5663	1	3	3	48		1.005	13.8		0.889	5.7		0.895	9.1		0.966	5.5		0.981	4.9		22		0.929	14.9		0.912	20.6		0.912	12		0.919	9.9		0.977	14.4		12
IPI00229008.2	NADH dehydrogenase [ubiquinone] iron-sulfur protein 4, mitochondrial	0.5657	2	10	10	165		1.012	14.9		0.988	9.6		0.936	10.1		0.998	8.1		0.98	10.9		34		0.999	11.9		1.111	15.3		1.122	21.2		1.114	18.6		1.126	7.8		36		0.998	27.4		1.162	21.5		0.987	22
IPI00125460.1	ATP synthase-coupling factor 6, mitochondrial	0.5648	2	9	9	246		0.957	9.6		0.946	6		0.995	10.6		0.974	6.3		0.995	8.4		31		1.02	20.4		1.536	21.9		1.469	25.5		1.447	33		1.414	16		51		1.072	23.1		1.257	37.7		1.026	33.1
IPI00230124.5	Fatty acid-binding protein, heart	0.5639	1	8	9	73		1.01	13.5		0.994	11.8		1.017	6.6		0.992	8.4		0.978	7.1		33		1.045	11.8		1.393	10.2		1.51	24.2		1.445	9.5		1.329	12.9		17		1.08	28		1.332	23.4		1.003	16.1
IPI00228697.4	Isoform 3 of Ankyrin-2	0.5638	1	4	38	646		1.033	14.7		1.042	10		1.029	11.3		1.005	10.3		1.02	6.9		83		0.988	14.8		1.075	17.5		1.054	15.5		1.008	18.6		1.004	15.6		106		0.992	28		0.831	46.9		0.84	65.3
IPI00281761.3	proline-rich transmembrane protein 2	0.5636	1	12	13	360		0.909	12		0.956	14.1		0.958	14.1		0.972	14.5		0.971	10.4		39		0.977	20.3		0.971	32.8		1.144	24.8		1.084	22.3		1.146	17.1		66		1.05	27.3		0.962	37.2		0.965	31.9
IPI00311175.5	Tubulin alpha-8 chain	0.5635	1	6	21	1281		1.041	18.4		1.036	17.1		1.019	17.2		1.026	17.9		1.049	16.9		349		1.032	15.3		1.014	19.2		1.034	18		1.029	16.2		0.985	12.7		164		0.994	21.1		0.868	33.1		0.968	47
IPI00465880.4	40S ribosomal protein S17	0.563	3	4	6	104		0.996	14.5		0.998	15.5		0.977	17.9		0.933	22.3		0.982	15.3		23		1.014	8		1.125	12.5		1.057	12.8		1.126	12.7		1.055	8.4		23		0.921	15.3		0.818	37		0.743	59.1
IPI00228618.5	Guanine nucleotide-binding protein G(q) subunit alpha	0.5627	1	10	18	181		1.055	14.2		1.037	6.9		1.035	6		1.025	6.6		1.018	7.5		54		1.011	18.1		0.858	29.1		0.844	11.2		0.863	16.2		0.913	13.6		25		0.794	26.8		0.709	30.6		0.903	33.5
IPI00341282.2	ATP synthase subunit b, mitochondrial	0.5625	1	16	17	176		1.042	10.9		1.006	9		0.993	8.7		1.016	8.5		1.005	10.3		58		1.09	5.8		0.94	17.6		0.944	10.1		0.886	15.4		0.944	12.7		26		0.892	4.7		0.788	18.1		0.927	8.8
IPI00129516.1	Cytochrome b-c1 complex subunit 6, mitochondrial	0.5618	1	3	3	52		0.93	12.1		0.993	8.1		0.964	6.9		0.987	7.5		0.979	16.4		27		0.942	17.9		1.218	18.9		1.355	19.4		1.522	16.9		1.161	15.7		12		0.983	11.2		1.078	25.8		0.964	25.2
IPI00990827.1	33 kDa protein	0.5617	4	11	12	198		1.036	10.6		1.035	11.8		1.021	9.3		0.986	9.6		0.973	7.8		61		0.976	21.9		0.903	16.4		0.909	11.6		0.859	12.7		1.002	12		37		0.954	14.1		1.074	41.2		1.267	15.6
IPI00986302.1	35 kDa protein	0.5616	2	14	14	305		1.021	9.5		0.977	10.2		0.978	9.8		1.011	13.9		0.996	13.6		68		1.033	12		0.978	10.2		0.914	11.5		0.898	11.5		0.918	8.9		63		1.003	5		1.122	23.1		1.063	25.1
IPI00125929.2	NADH dehydrogenase [ubiquinone] 1 alpha subcomplex subunit 4	0.561	1	6	6	94		1.025	5.3		0.981	6.7		1.005	3.8		1.01	5		1.003	5.5		32		0.967	11.3		0.984	13.5		0.904	13.6		0.884	9.1		0.968	5.1		18
IPI00311873.5	Serine/threonine-protein phosphatase PP1-beta catalytic subunit	0.5596	1	6	14	133		1.055	11.3		1.04	8.9		1.039	9.7		1.007	6.2		1.015	8.4		43		1.074	8.9		0.93	19.4		0.989	15.5		0.881	14.4		0.994	12.3		22		0.965	18.9		0.919	13.2		0.928	26.6
IPI00122928.1	Tubulin beta-6 chain	0.5593	1	2	20	942		1.028	18.1		1.018	14.1		1.008	13.3		0.995	10.8		1.021	11.5		219		1.04	12.1		1.212	21.7		1.204	19.6		1.177	17.2		1.086	11.1		100		1.014	10.3		0.968	14.9		1.027	16
IPI00225633.3	Activated RNA polymerase II transcriptional coactivator p15	0.5591	1	7	7	22																			0.981	6.9		1.084	10.7		1.209	5.8		1.176	16		1.144	6.7		13
IPI00223092.5	Trifunctional enzyme subunit alpha, mitochondrial	0.5583	1	34	34	350		0.943	10.2		0.964	15.1		0.96	12.3		0.987	13.6		0.988	13.5		104		1.026	16.1		0.929	12.9		0.924	15.3		0.906	12.1		0.867	15.3		59		1.018	15.5		0.979	16.6		1.024	11.3
IPI00757372.2	Isochorismatase domain-containing protein 2A, mitochondrial	0.5583	1	7	7	61		0.924	16.1		0.968	16.2		0.965	16.8		0.959	7.2		0.913	12.6		18		1.012	5.2		1.025	10.1		1.023	8.4		0.93	11.9		0.937	20.3		13		0.891	17.4		0.824	13.4		1.065	68.5
IPI00129164.1	sepiapterin reductase	0.5573	3	13	13	143		1.037	9.4		1.006	14		1.011	12.7		1.024	14.3		0.989	15.9		26		1	13.1		1.053	18		1.05	18.2		1.07	22.6		1	16.1		25		0.925	35.8		1.029	61.2		1.091	35.2
IPI00132942.1	Nuclear migration protein nudC	0.5572	1	17	18	150		0.992	12.4		1.007	13.4		1.004	11.5		0.958	11.2		1.021	13		30		1.004	13.6		1.243	17.3		1.314	23.2		1.342	18.4		1.21	14.5		34		1.032	12.8		1.187	19.2		0.961	13.4
IPI00126072.2	Synaptic vesicle membrane protein VAT-1 homolog	0.5567	1	15	15	126		0.932	11.8		0.981	13.9		0.969	15.6		0.971	10.5		1.002	10.6		31		1.079	13.4		0.991	13.9		0.978	16.1		0.928	10.6		0.954	9.7		28		0.865	14.8		0.81	17		0.958	8.5
IPI00132080.1	6-phosphogluconolactonase	0.5564	4	9	9	32		1.047	10.4		1.164	16.4		1.1	11.9		0.959	16.2		1.054	17.7		8		1.017	13.6		1.174	21.1		1.129	20.8		1.1	20.1		1.033	22		11
IPI00626237.2	Isoform 1 of 2-oxoglutarate dehydrogenase, mitochondrial	0.5562	5	2	48	713		0.999	12.7		0.991	11		0.965	11.5		1.015	10.5		1.012	10.1		171		1.046	11.5		0.99	17		0.986	15.3		0.93	14.6		0.954	12.6		136		0.958	25.3		0.949	29		1.107	29.5
IPI00230751.3	Isoform 2 of Catenin alpha-2	0.5558	5	30	35	227		0.969	11.3		0.985	15.8		0.97	16.2		0.981	15.7		0.994	12.8		62		0.968	10.3		0.967	18.1		0.974	20.9		0.952	21.6		0.996	14.9		36		0.857	56.6		0.978	73.6		1.007	24.5
IPI00125091.1	LIM and SH3 domain protein 1	0.5551	10	13	13	182		0.95	12.2		0.989	11		1.012	10.5		0.994	6.5		0.973	7.3		33		0.989	21.4		1.111	20		1.035	15		1.061	13.4		1.045	14.6		35		1.049	9.8		1.029	17.9		0.91	14.1
IPI00831431.1	Uncharacterized protein	0.5551	3	0	20	216		0.943	14.7		0.98	11.8		0.973	7.3		0.99	9		0.965	7.6		48		0.991	16.4		1.391	31.8		1.489	36.4		1.53	30.1		1.349	27		48		0.915	31.6		1.044	22.7		0.937	22.7
IPI00169788.1	cAMP-dependent protein kinase type II-alpha regulatory chain	0.5547	2	16	19	264		1.018	12.2		1.018	6.9		1.012	8.9		0.99	6.9		0.983	7.2		59		1.027	12.9		1.224	18.9		1.252	17.6		1.203	13.5		1.133	15		50		1.034	16.7		1.221	29.5		1.038	21.2
IPI00315100.1	Transforming protein RhoA	0.5544	3	7	9	223		1.004	13		1.011	10.9		1.013	10.4		1.04	9.7		1.017	9.3		52		1.042	11.6		0.964	21.7		0.94	18.5		0.912	17		0.958	11.6		42		0.856	49.4		0.905	60.2		1.042	74.5
IPI00987412.1	Uncharacterized protein	0.5542	1	2	14	247		1.01	12.4		1.028	14		0.993	15.9		1.015	10.5		1.015	9.8		71		1.055	14.5		1.207	16.5		1.265	11.7		1.311	19.3		1.183	10.1		48		1.182	9.1		1.209	15.5		0.98	15.3
IPI00129526.1	Endoplasmin	0.5536	3	38	40	358		0.987	11.1		1.008	12		0.994	9.4		0.967	9.6		0.991	10.3		103		1.026	14.2		1.129	20.4		1.18	18.6		1.196	20		1.101	15.3		63		0.985	14.8		1.046	16.3		0.968	25.3
IPI00466390.1	Tubulin alpha-3 chain	0.5533	2	0	22	2035		1.026	20.9		1.021	19.8		1.01	18.1		1.027	16.5		1.042	14.8		578		1.032	16.5		1.03	17.5		1.052	16.9		1.002	18.3		1.003	13.5		229		0.995	20.6		0.87	33.3		1.014	37.5
IPI00123604.4	40S ribosomal protein SA	0.5525	3	13	13	127		1.008	18.9		1.012	14.5		0.98	12.2		0.967	20		1.012	13.2		28		0.963	21.7		1.143	30.9		1.292	35.3		1.271	36.1		1.168	26.8		28		1.165	23.1		0.852	15.3		0.998	24.5
IPI00131406.1	Proteasome subunit alpha type-7	0.5524	3	12	12	107		1.024	9		1.06	16.9		1.026	13.8		1.017	9.7		1.072	13.6		24		0.992	9.1		0.917	11.5		0.956	20.2		0.945	17.1		0.949	10.5		27		1.046	16.9		0.994	14.5		1.071	6.3
IPI00990544.1	Glyceraldehyde-3-phosphate dehydrogenase	0.5522	2	2	17	736		0.983	21		0.988	21.3		1.004	16.3		0.99	14.5		1	16.7		191		0.988	15.5		0.949	21.9		0.986	16.6		0.989	17.1		0.959	10.8		102		1.068	16.3		1.047	21.7		1.022	19.4
IPI00889265.1	Isoform 2 of Neurochondrin	0.552	2	31	31	396		1.005	15.4		1.001	12.4		1.005	13.1		1.014	10.9		0.981	10		97		1.023	11.9		0.892	18.5		0.892	14.7		0.842	17.9		0.946	11.5		75		0.939	14.4		0.8	15.1		0.975	23.1
IPI00138232.4	G protein-regulated inducer of neurite outgrowth 1	0.5494	1	40	40	272		0.992	10.2		0.991	15.6		1.002	13.1		0.97	12.3		1.007	11		42		0.964	18.8		1.095	22.5		1.015	19.2		1.112	19.9		1.065	20		66		1.118	31.2		0.932	25.2		0.985	20.7
IPI00459725.2	Isoform 1 of Isocitrate dehydrogenase [NAD] subunit alpha, mitochondrial	0.5492	2	19	19	368		1.013	11		1.01	12.1		0.988	12.8		1.012	9.1		1.023	11.8		92		1.054	16.9		1.195	18.2		1.189	13.2		1.185	11.7		1.138	10.3		77		1.047	13		1.135	21.3		1.064	17.1
IPI00620207.2	Uncharacterized protein	0.5483	2	1	17	143		1.004	22.5		1.062	15.1		1.095	12.3		1.072	15.3		1.055	11.1		22		0.995	19		1.214	22.4		1.096	20.5		1.173	18.8		1.149	11.6		30		1.096	20.1		1.108	29.3		0.911	25
IPI00313296.3	Ribonuclease inhibitor	0.5482	2	15	15	82		1.004	8.2		1.018	11.2		0.967	11.7		1.021	21.3		1.018	15.6		20		1.038	12.7		1.113	14.4		1.195	6.9		1.163	9.5		1.078	12.6		16		0.949	24.3		0.813	45.9		0.912	26.9
IPI00136618.1	Toll-interacting protein	0.5474	4	10	10	88		1.006	7.4		1.056	9.4		1.002	6.1		1.018	9.5		1.035	7.9		11		1.032	14.8		1.335	24.5		1.275	23.9		1.257	21.5		1.18	14.7		23		1.033	31.9		0.955	40.7		0.779	12
IPI00126083.3	EH domain-containing protein 1	0.5468	2	3	23	143		1.024	18.5		0.993	11.4		1.048	14.7		1.034	9.6		1.025	12.1		41		0.978	12.4		0.923	14.5		0.925	18		0.907	18		0.958	19.1		24		1.066	26.4		0.964	34.5		1.039	39.2
IPI00222759.3	Synaptic vesicle membrane protein VAT-1 homolog-like	0.5468	2	17	17	213		0.984	11.3		0.974	8.1		0.964	11.2		0.967	7.5		0.951	9.4		45		1	12.1		1.054	14.1		1.009	9.5		0.992	11.6		1.019	11.5		45		0.933	26.7		0.884	27.5		1.01	19.5
IPI00109044.8	myosin light chain, regulatory B-like	0.5465	3	1	8	85		0.981	5.8		0.983	11.5		0.955	10.1		0.937	9.5		0.992	10.2		21		0.945	18.2		1.333	10.3		1.333	12.4		1.488	27.3		1.295	9.6		16		1.068	14.1		1.258	21.1		1.188	23.9
IPI00133522.2	Protein disulfide-isomerase	0.5462	2	24	24	288		1.005	10.7		1.023	8.9		0.993	7.4		0.988	11.4		1.028	7.2		58		1.031	16.1		1.339	24		1.302	27		1.364	26.4		1.227	21.7		63		1.042	12.3		1.119	34.5		0.968	27.8
IPI00230660.5	40S ribosomal protein S15a	0.5462	9	7	8	30		1.003	6.3		0.964	9.1		1.024	8.4		0.993	7.7		0.976	6		16		0.967	10.1		0.976	15.9		1.023	7.6		1.004	13.2		0.95	0.9		5
IPI00411115.1	Ras-related protein Rab-8B	0.5459	2	4	12	103		1.059	8		1.037	7.8		0.999	6.6		0.995	9.6		1.012	8.9		19		1.012	11.3		0.863	13.8		0.852	6.8		0.791	10.3		0.935	12.2		18
IPI00162781.2	Putative adenosylhomocysteinase 2	0.5453	3	15	32	370		0.998	11.9		1.003	10		1.005	9.4		0.998	9.5		1.022	8.8		109		1.001	15.6		0.869	21.7		0.857	16.1		0.88	19.5		0.941	15.1		67		0.954	11.5		1.004	10.2		1.088	13.3
IPI00115546.4	Isoform Alpha-2 of Guanine nucleotide-binding protein G(o) subunit alpha	0.5452	3	1	20	499		1.045	11.1		1.068	11.7		1.069	9.7		1.038	8.2		1.01	7.7		120		1.001	12.1		0.926	15.4		0.944	18.4		0.864	17.1		0.925	12.9		71		0.943	14.5		0.78	25.1		0.987	23.3
IPI00113241.7	40S ribosomal protein S19	0.5448	9	11	11	134		0.989	10.6		1.017	6		1.012	9		1.004	6.4		1.024	5.8		26		1.004	10.5		0.997	19.2		0.94	17.7		0.922	18.3		0.975	16.3		35		1.045	14		0.918	32.2		1.083	10.2
IPI00116558.1	Rho-related GTP-binding protein RhoG	0.5445	1	9	10	250		0.988	11.5		1.066	10		1.015	6.2		1.066	13.8		1.042	10.9		37		1.033	19.6		0.873	15.5		0.832	17.7		0.808	19.3		0.856	14.2		44		0.847	31.7		0.823	18.5		0.954	17.1
IPI00313817.1	Hepatoma-derived growth factor	0.5443	2	11	12	105		1.016	12.6		1.028	7.2		1.038	8.3		1.037	8.4		1.063	17.2		18		0.987	17		1.379	19.2		1.348	25.4		1.38	15.2		1.332	10.3		19		1.021	12.8		1.175	21.9		1.355	24.9
IPI00111556.1	Serine/threonine-protein phosphatase 2A catalytic subunit beta isoform	0.5437	2	2	14	181		1.002	13.7		1.017	9.6		1.014	11.9		0.992	13		0.969	9		50		1.007	11		0.976	10.6		0.992	19		0.981	10.3		0.992	13		31		0.849	16.3		0.766	41.7		1.075	12.5
IPI00115454.3	Sideroflexin-1	0.5435	1	9	11	97		0.938	14.7		0.92	18		0.943	15.3		0.924	10.3		0.977	15.8		26		0.946	21		0.871	29.6		0.856	29.4		0.858	26.7		0.853	24.5		21		0.915	19.7		0.914	15.6		0.868	22.2
IPI00131224.1	Transcription elongation factor B polypeptide 2	0.5424	1	5	5	100		1	7		0.99	8.7		1.015	8.6		1.014	10.1		1.02	6.4		15		1.026	13.6		1.274	16.2		1.387	17.4		1.278	17.3		1.327	15.2		21		1.128	10.3		1.08	27		1.04	14
IPI00648589.1	Uncharacterized protein	0.5421	5	6	11	92		0.912	10.3		0.941	8		0.934	9.7		0.944	16.4		0.932	12.6		22		0.993	8.7		0.885	9.5		0.907	7.6		0.826	12.3		0.893	5.7		19		1.063	28.1		1.038	18.6		1.138	10.9
IPI00464296.5	Uncharacterized protein	0.5419	3	1	62	1005		0.972	13.5		0.995	12.9		0.98	12.7		1.014	9.3		1.022	11.1		166		1	12.8		1.069	18.6		1.109	21.7		1.106	21.7		1.06	14.5		231		0.963	18.2		0.987	23		0.951	27.1
IPI00283511.1	Pyridoxal kinase	0.5417	2	18	18	244		0.974	17		1.02	15.5		1.039	10.6		0.985	16.3		1.011	8		61		1.005	13.8		1.036	18.5		1.108	12.2		1.054	15.7		0.99	13.5		38		1.051	10.5		1.063	10.8		1.03	24.4
IPI00230394.5	Lamin-B1	0.5408	1	25	29	273		1.009	16.2		1.019	13.8		1.019	16		1.053	14.1		1.059	16.8		44		0.917	17.9		1.103	28.9		1.053	26.2		1.133	30.6		1.023	21.1		57		1.031	28		0.968	39.2		0.964	33.2
IPI00845769.1	Isoform 2 of Glycerol-3-phosphate dehydrogenase 1-like protein	0.5406	3	14	16	105		1.016	12.9		1	12		1.025	13.4		1.004	11		0.966	10.6		36		0.976	14.8		0.903	23.9		0.925	11.1		0.875	14.7		0.938	15.4		21		1.015	4.3		0.932	5.3		1.011	7.5
IPI00169925.2	Isoform 1 of NADH dehydrogenase [ubiquinone] flavoprotein 2, mitochondrial	0.5403	2	11	11	354		0.961	19.8		1	18.5		0.975	13.6		0.988	12.9		0.975	12.4		55		1.019	16.2		1.364	21.5		1.339	16.3		1.44	18		1.254	13.9		69		1	35.4		1.089	26.5		0.854	45.9
IPI00225254.6	Metaxin-2	0.5399	1	8	8	82		0.982	12.8		0.994	8.9		0.973	17.5		1.001	22.8		1.041	13.1		14		0.962	9.7		0.881	12.6		0.94	19.3		0.895	17.6		0.935	22		23		1.288	45.7		1.041	6.8		1.225	27.3
IPI00331734.5	Histone H2A.Z	0.5391	5	4	5	60		1.05	8.8		1.064	13		1.086	9.5		1.023	9.6		1.075	8.3		23		0.942	17.9		0.944	22.3		0.893	22.7		0.904	17		0.942	20.5		9		1.1	32.8		1.024	28		1.292	10.8
IPI00224575.1	Isoform 2 of Heterogeneous nuclear ribonucleoprotein K	0.5388	3	4	21	563		1.058	16		1.046	12.7		1.023	12.7		1.039	13.5		1.037	13.7		89		1.014	15.5		1.132	21.2		1.116	16.9		1.115	21.8		1.106	15		91		1.088	19.8		1.174	27.5		1.024	36.2
IPI00230145.5	Ferritin heavy chain	0.5385	1	11	11	139		0.973	9.2		0.929	10.5		1.003	7.4		1.122	8.5		0.983	9.9		28		1.091	10		1.229	16.9		1.054	12.3		1.07	15.3		1.032	10.3		37		0.998	14.1		1.033	40.4		1.005	20.3
IPI00311682.5	Sodium/potassium-transporting ATPase subunit alpha-1	0.5376	2	36	59	2202		1.043	14		1.044	13.3		1.038	14		1.037	11.8		1.02	10.3		454		1.012	16.2		0.874	18.3		0.866	17.3		0.834	19		0.928	12.7		352		0.919	17		0.888	23.7		1.036	21.9
IPI00316495.3	Ras-related protein Rab-3C	0.5374	3	6	12	209		0.992	8.1		0.969	10.5		0.989	6.1		0.966	8.9		0.955	8.7		41		1.03	12.1		0.906	15.4		0.9	17.7		0.866	11.7		0.923	10		35		0.842	19.5		0.861	7		1.013	13.8
IPI00465788.4	Isoform 1 of SH3-containing GRB2-like protein 3-interacting protein 1	0.5372	8	28	28	360		0.988	20.4		0.977	14.9		1.013	16		1.029	11.8		0.975	11.2		54		0.974	11.9		1.201	27.5		1.205	23.4		1.24	19.6		1.162	22		60		1.036	29.9		0.969	23.8		0.933	31.7
IPI00116563.2	Rab5B	0.5371	3	6	10	144		1.006	11.4		0.98	13.1		0.995	8.6		1.006	8.7		1.006	8.4		39		1.016	14.8		0.894	18.5		0.964	23.6		0.909	23.3		0.964	18		28		1.011	23.9		1.107	20.9		0.798	47.1
IPI00135085.4	Heme-binding protein 1	0.5368	1	1	6	22		0.919	30.9		1.446	13.9		1.539	25		1.269	33.1		1.057	5.7		7		0.613	30		0.896	48.8		0.934	25.6		0.825	12.6		0.762	11.8		3
IPI00120030.1	Mu-crystallin homolog	0.5367	1	14	14	206		1.048	11.3		1.037	9.5		0.935	8.9		1.014	7.1		0.985	8.1		49		1.014	12.6		1.119	10.7		1.124	8.2		1.08	8.5		1.037	5.8		27		1.096	17.2		1.135	17.3		1.016	14.8
IPI00131845.1	Proteasome subunit alpha type-6	0.5366	2	12	12	89		1.054	11.7		1.076	10.8		1.069	4.9		1.038	14		1.049	8.8		25		1.035	13.5		1.016	25.9		1.016	10.1		0.965	14.2		0.996	8		23		0.963	5.4		1.188	10		1.172	25.6
IPI00229718.10	Glycolipid transfer protein	0.5359	3	10	10	71		1.001	9.5		1.063	6.3		1.021	6		1.112	10.1		1.105	9.6		27		1.074	9.9		0.989	12.8		0.945	14.1		0.966	9.8		0.945	14.4		11		0.818	14.5		0.872	7.6		0.982	6.9
IPI00153740.1	Activator of 90 kDa heat shock protein ATPase homolog 1	0.5355	1	16	16	129		1.021	18.1		0.971	17.5		1.002	10.2		0.966	8.8		1.006	10.1		35		1.104	23.4		1.162	20.2		1.175	22.3		1.129	19.1		1.069	16.1		26		0.893	16.6		0.848	13.8		0.823	25.6
IPI00122265.1	SH3 domain-binding glutamic acid-rich-like protein	0.5351	1	5	5	58		0.939	14.8		0.991	6.2		0.949	12.5		0.924	15.5		0.993	16.1		17		1.058	6.6		1.25	15.4		1.228	29.2		1.117	35.3		1.156	17.8		12		0.895	19.9		1.274	10.5		0.841	45.6
IPI00420882.3	Isoform 4 of 2-oxoglutarate dehydrogenase, mitochondrial	0.5348	4	1	47	713		0.999	12.7		0.994	10.9		0.966	11.4		1.017	10.4		1.013	10		170		1.047	11.4		0.992	16.8		0.987	15.4		0.932	15		0.953	12.6		135		0.958	25.3		0.949	29		1.107	29.5
IPI00136000.1	Isoform 1 of Alpha-adducin	0.5347	7	2	29	510		0.996	12.2		0.999	11.9		1.012	12.6		0.988	8.5		0.989	9.6		87		0.978	15.6		1.05	18.8		1.067	17.7		1.072	18.7		1.038	16.8		100		1.047	22.4		0.947	30.5		0.967	22.2
IPI00346073.1	Heat shock 70 kDa protein 1B	0.5343	3	12	25	334		1.011	18.2		1.03	13.4		0.969	13.9		1.015	12.6		1.017	14		56		0.986	19.9		1.199	22		1.184	19.1		1.332	23		1.2	32.8		51		1.063	15.5		1.134	14.9		0.923	18.5
IPI00648567.1	Uncharacterized protein	0.5336	5	18	24	469		1.029	12.3		1.03	9.4		1.024	10.5		1.013	7.8		1.02	9.3		113		1	19.4		1.263	18.7		1.324	24.4		1.293	23.8		1.215	15.9		84		1.104	21.8		1.158	32.2		1.05	20.5
IPI00115544.1	Guanine nucleotide-binding protein G(I)/G(S)/G(O) subunit gamma-4	0.5333	1	3	3	16		0.912	14.6		0.969	5.8		1.003	13.9		0.963	25.4		1.009	19.2		4		0.976	23.5		1.026	11.2		0.818	25		0.863	23.4		0.952	12.3		9
IPI00125328.3	Dematin	0.5333	2	2	18	147		1.016	15.3		1.045	11.9		1.063	15.3		1.051	12.7		1.045	10.6		18		1.004	19.9		1.194	19.5		1.089	20.5		1.171	19.3		1.148	11.8		31		1.095	16.7		1.108	29.3		0.911	25
IPI00400300.1	Isoform C of Prelamin-A/C	0.5331	4	26	28	250		1.025	18		1.03	16.5		1.036	13.4		1.001	10.8		1.062	8.5		45		0.98	13.6		1.085	20.1		1.048	13.1		1.088	17.4		1.034	15.3		50		0.935	20.6		1.037	30.4		0.877	24.3
IPI00124787.3	ADP-ribosylation factor-like protein 3	0.533	1	8	8	49		0.963	8		0.916	19.4		0.938	11.2		1.012	11.4		0.992	7.3		10		0.982	9.6		1.091	8.5		1.012	10.8		1.059	17.5		1.041	9.1		17		1.019	4.5		1.193	11.9		0.837	52.7
IPI00985689.1	Uncharacterized protein	0.533	5	15	15	89		0.994	9.2		0.999	15.7		0.968	9.6		0.972	14.5		0.99	11.7		29		0.905	11.5		0.917	6		0.926	22.6		0.992	28.8		0.844	19.5		16		1.009	0.5		0.956	10.7		1.049	4
IPI00121550.3	Sodium/potassium-transporting ATPase subunit beta-1	0.5329	1	21	21	680		0.993	15.8		1.029	10.8		0.996	9.6		1.016	8		1.015	7.8		152		1.075	13.1		1	17.3		0.963	15.2		0.916	15.4		0.971	13.4		149		0.932	13.6		0.815	33.4		0.944	27.3
IPI00277001.4	Proteasome subunit alpha type-4	0.5326	3	11	11	88		0.991	13.7		1.005	10.8		1.039	9.7		1.018	10.9		0.968	7.9		31		0.995	6.6		0.978	7.8		0.951	13.7		1.001	13.6		0.999	8		14
IPI00230289.1	Isoform Glt-1A of Excitatory amino acid transporter 2	0.5325	6	3	28	749		0.995	14.4		1.014	11		0.984	12.4		0.964	10.1		0.942	13.1		187		1.048	12.9		0.902	16.9		0.947	19.5		0.886	17		0.962	14.3		113		1.004	13.1		0.919	24.9		1.115	29.2
IPI00911127.1	protein CDV3 isoform c	0.5319	5	7	7	107		0.968	5.2		1.011	11.4		1.032	1.3		1.035	9.5		1.052	7		3		1.071	39.1		1.314	36.9		1.36	41.9		1.491	26.3		1.27	42.8		21		1.128	53.9		1.177	43.3		0.835	28.3
IPI00116120.4	Programmed cell death protein 5	0.5317	2	6	6	47		0.965	13.8		1.031	9.7		0.976	17.1		1.002	18.3		1.002	16.6		12		0.924	23.4		1.223	36.3		1.365	26.7		1.35	34.3		1.251	19.7		13		1.137	25.7		1.404	17		1.132	9.8
IPI00465812.2	band 4.1-like protein 1 isoform a	0.5313	6	17	40	389		0.997	12.2		1.023	10.9		1.005	9		0.996	9.2		0.98	8.7		81		1	16.3		1.07	16.4		1.086	21.3		1.052	18.2		1.035	13.7		79		0.999	18.8		1.103	26.2		0.964	17.3
IPI00139788.2	Serotransferrin	0.5308	5	2	32	313		1.014	8.7		1.063	9.9		1.138	10.3		1.117	15.6		1.098	11.8		49		0.905	11.1		0.932	15.8		0.913	13.9		1.018	17.8		0.925	10.8		76		1.044	21.9		1.055	24.5		1.073	22.1
IPI00125931.1	Cystatin-B	0.5306	1	5	5	32		0.923	11.6		0.961	6.2		0.919	8.4		0.974	8.5		1.032	9.6		10		1.021	38.2		1.473	20.5		1.386	15.9		1.48	18.2		1.294	21.7		15		0.904	18		1.014	38.1		0.799	62.9
IPI00399449.1	Isoform 1 of NSFL1 cofactor p47	0.5297	4	14	14	244		1.002	24.7		0.988	18.2		0.99	15.8		0.987	12.7		0.991	18.7		24		1	18.5		1.32	34.1		1.319	31.3		1.299	31.5		1.204	27.9		44		1.097	31.8		1.262	27.8		0.998	27.3
IPI00132042.1	Pyruvate dehydrogenase E1 component subunit beta, mitochondrial	0.5292	1	15	15	513		1.035	9.9		1.024	11.7		0.99	11.3		1	12		1.039	12.2		112		1.064	15.3		1.223	22.8		1.191	24		1.197	21.5		1.119	17.4		87		1.066	23.1		1.093	20.1		1.106	26.5
IPI00989181.1	Uncharacterized protein	0.5286	4	3	9	64		0.997	16.1		0.987	7.6		0.98	10.4		1.011	7.7		1.005	8		22		1.024	7.9		0.907	5.5		0.834	7.8		0.852	17.8		0.929	14.1		13
IPI00115902.2	60S ribosomal protein L35a	0.5273	5	7	7	52		0.975	8.7		0.963	7.7		0.944	7.3		0.999	7.7		0.958	8		18		0.952	14.3		0.809	12.9		0.856	16.7		0.807	8.9		0.865	10.6		10		0.926	43.3		1.107	8.3		1.196	14.7
IPI00111885.2	Cytochrome b-c1 complex subunit 1, mitochondrial	0.5271	2	20	20	758		1.017	11.8		0.994	12.4		0.98	8.3		0.982	10.3		1.002	9.4		141		0.977	16.2		1.132	18.9		1.088	17.2		1.118	23.2		1.058	14		111		0.966	23		0.965	19.3		0.96	23.4
IPI00119876.2	Cytoplasmic dynein 1 heavy chain 1	0.5271	2	205	206	2362		1.047	11.7		1.046	11.1		1.024	10.1		1.031	9.3		1.043	10.4		632		1.003	14.6		0.888	20.4		0.85	17.2		0.851	20.5		0.902	15.9		384		0.84	25.6		0.768	36.9		0.949	24.8
IPI00230290.1	Isoform Glt-1B of Excitatory amino acid transporter 2	0.5269	5	1	26	664		0.995	14.7		1.015	11.2		0.985	12.6		0.965	10.4		0.945	12.5		168		1.044	12.6		0.887	15.6		0.924	16.8		0.877	14.6		0.949	14.1		91		1.033	17		0.919	28.4		1.176	30.1
IPI00133418.1	Secretogranin-2	0.5267	2	23	23	279		1.034	16.4		0.971	18.9		1.032	14.3		1.014	12.3		1.02	19.1		30		1.08	14.6		1.409	32.7		1.439	30.9		1.419	29.5		1.384	27.4		61		1.052	25.8		1.204	40.4		0.933	32.8
IPI00113895.1	Alpha-centractin	0.5266	1	7	17	137		1.054	11.4		1.027	6.7		1.031	9		0.996	5.7		1.026	8.7		39		1.025	17.8		1.03	8.8		1.002	13.5		0.973	10.5		0.97	11.2		28		1.078	29.1		0.998	26.6		1.268	72.5
IPI00131771.3	Cytochrome c oxidase subunit 6C	0.5263	2	8	8	88		1.002	10.4		1.017	4.6		0.974	9.3		0.964	12.4		0.977	7.4		22		1.005	16.3		0.99	15.2		0.948	22.6		0.914	15.5		1	15.2		24		0.864	26.4		0.833	46.7		1.031	34
IPI00134484.1	Mitochondrial import inner membrane translocase subunit Tim13	0.5263	1	4	4	48		1.015	7.1		1	9.7		0.961	8.2		1.019	9.1		0.988	6.6		13		0.988	10.2		1.121	16.3		1.163	18.4		1.197	17.4		1.14	10.9		13
IPI00222044.1	Protein FAM49A	0.5263	2	10	13	117		1.044	9.9		1.043	10.5		1.012	13.4		1.035	10		1.01	10.3		30		0.936	17.1		0.921	18.8		0.872	16.5		0.883	9.1		0.924	14.3		24
IPI00404182.2	Rho-related GTP-binding protein RhoB	0.5255	1	7	9	145		0.962	10.8		1.004	9.5		1.003	10.2		1.038	8.5		0.997	10.5		33		1.04	16.3		0.971	25.6		1.014	16.5		0.911	20.9		0.964	19		33		0.824	42.7		0.795	30.7		0.918	50.5
IPI00124154.2	Isoform 2 of Protein NDRG4	0.5251	2	1	10	78		1.022	11.4		1.009	8.7		0.941	7.2		0.977	10.1		1.011	5.2		20		1.079	13.1		1.159	13.1		1.113	10.9		1.118	9.9		1.104	11.9		21		0.968	16.5		0.903	21.9		1.206	25.7
IPI00121309.2	NADH dehydrogenase [ubiquinone] iron-sulfur protein 3, mitochondrial	0.5247	3	15	15	191		1.023	11.3		1.003	10.9		1.008	10.8		1.013	12.1		1.009	9.1		62		0.997	8.1		1.033	10.9		0.995	8.5		0.955	9.4		0.999	10		29		0.916	11.1		0.938	22.5		0.934	24.3
IPI00625955.1	Isoform 1 of Long-chain-fatty-acid--CoA ligase 6	0.5237	11	29	30	278		0.978	11.6		1	11.4		1.01	8.3		1.035	8.1		1.031	8		78		1.023	10.8		0.886	12.5		0.906	20.1		0.886	19.3		0.929	9.9		42		0.928	27.7		0.909	43.7		1	25.7
IPI00135686.2	Peptidyl-prolyl cis-trans isomerase B	0.5231	2	11	12	118		1.005	12.8		1.015	10.2		1.018	5.9		1.017	5.7		1.013	9.7		33		0.968	8.6		1.002	13.5		0.989	16.6		0.976	17		1.012	14.2		27		1.185	18.7		1.069	7.5		1.009	6.7
IPI00111151.2	Rabphilin-3A	0.5228	1	26	26	389		0.98	15.5		0.98	10.6		1.016	11.9		0.994	16.6		1.011	12.2		67		1.047	13.6		0.992	14.2		1.012	14.4		0.987	14.5		0.98	12		82		1.012	29.6		1.007	31.2		1.004	30.7
IPI00135475.3	Isoform A of Drebrin	0.5227	5	3	26	421		0.955	15.6		0.993	13.3		0.982	13.1		0.964	13.9		0.949	11.2		54		1.021	16.7		1.349	27.1		1.392	29.5		1.376	23		1.285	18.1		85		1.065	28		1.079	59.4		0.867	51.4
IPI00125778.4	Transgelin-2	0.5226	1	6	8	103		0.981	22.9		0.982	30.4		1.087	14.5		1.051	18.6		1.031	16		19		0.984	17.1		1.004	20.1		1.024	17.7		1.079	32.9		1.02	18.9		21		1.037	28.5		1.078	67.2		0.946	101.1
IPI00850833.1	Isoform 3 of Cell adhesion molecule 2	0.5215	4	15	15	345		1.032	29		1.045	19.8		1.08	15.7		1.028	14.6		0.968	18.8		43		0.967	16.8		1.045	22.9		1.048	24.6		1.039	18.6		1.008	14.8		66		0.992	26		0.959	28.6		1.018	22.9
IPI00309200.1	Gamma-aminobutyric acid receptor-associated protein-like 2	0.5214	2	7	7	42		1.091	11		1.026	13.1		1.005	10.9		1.062	9		1.03	7.8		12		0.973	9.6		0.986	1.6		0.899	13.6		0.97	4.4		0.984	27.8		5		0.913	23.4		1.138	27.5		0.994	40.3
IPI00112448.1	40S ribosomal protein S10	0.5212	2	9	9	38		1.051	8.8		0.989	6.7		1.015	8.8		1.009	6.9		0.997	7.8		14		0.96	10.6		0.865	3		0.867	16.8		0.862	7.3		0.984	5.1		8
IPI00750142.2	Uncharacterized protein	0.5212	1	1	11	203		0.987	15.1		1.009	8.2		0.998	9.3		1	7.2		0.928	5.7		46		1.056	12.1		0.892	11.6		0.924	9		0.846	9.7		0.99	10.3		43		0.931	4.9		0.814	19.2		0.906	29.1
IPI00118143.2	Src substrate cortactin	0.5201	2	26	26	271		1.009	9		1.008	8.9		1.009	6.8		0.963	7.9		0.963	11.5		37		1.006	14.2		1.352	21.8		1.302	32.6		1.439	22.7		1.288	18.9		78		1.024	25.2		1.081	25.9		0.995	19.8
IPI00620325.2	Isoform 3 of Protein NDRG4	0.5198	3	3	12	80		1.024	11.8		1.026	8.4		0.963	10.1		1.015	12.4		1.027	6.8		22		1.079	13.1		1.159	13.1		1.113	10.9		1.118	9.9		1.104	11.9		21		0.968	16.5		0.903	21.9		1.206	25.7
IPI00124900.1	Isoform 1 of Methylglutaconyl-CoA hydratase, mitochondrial	0.5191	7	17	17	188		1.035	10.2		0.977	9.9		1.001	8		1.04	7.2		1.007	9		52		0.924	9.9		1.02	19.6		0.946	15		1.003	22.2		0.985	11.1		28		0.961	20		1.099	14.7		1.032	7.6
IPI00133399.1	NADH dehydrogenase [ubiquinone] 1 alpha subcomplex subunit 6	0.5191	1	6	7	130		1.002	8		0.972	9.1		1.01	8.7		0.98	6.7		0.957	9.5		22		1.04	10.4		1.006	6.5		1.036	10.6		0.979	15.9		1	7		22		1.098	11.9		1.031	15.1		0.964	22.4
IPI00170093.3	NADH dehydrogenase [ubiquinone] iron-sulfur protein 8, mitochondrial	0.5189	1	11	11	132		0.985	12.6		0.984	9.2		0.987	7.1		1.022	12.7		0.996	8.3		29		1.032	8.5		1.183	19		1.102	14		1.124	13.7		1.076	13.6		32		1.15	13.6		0.981	37.2		1.12	36.2
IPI00153176.2	F-box only protein 2	0.5185	2	10	10	139		0.978	10.2		0.981	11.4		0.96	14.6		1.03	13.3		1.042	10.2		27		1.074	18.2		1.294	17.1		1.293	23.7		1.361	19.3		1.21	19.3		23		0.995	26.4		0.931	25.9		0.972	28.5
IPI00320462.4	Putative uncharacterized protein	0.5184	2	12	12	44		0.967	7.7		0.953	7.8		0.947	8.1		0.988	7.4		0.961	10.8		16		1.022	11		0.931	25.7		0.887	17		0.913	10.3		0.922	9.8		10
IPI00133215.3	NADH dehydrogenase [ubiquinone] 1 beta subcomplex subunit 7	0.5182	1	5	5	30		0.953	9.8		0.888	14.4		0.891	12.1		0.964	7.8		0.96	6.6		18		1.036	10.5		1.049	9.9		0.899	10.9		0.952	9.6		0.935	6.5		10		1.02	4.3		0.722	39		0.892	35.3
IPI00120374.1	Serine/threonine-protein phosphatase 2A catalytic subunit alpha isoform	0.5178	1	1	13	177		1.001	13.4		1.014	10.8		1.015	9.6		0.989	11		0.949	8.3		49		1.006	11.3		0.971	15.3		0.994	27.2		0.977	11.5		1.012	14.4		28		0.849	12.6		0.862	27		1.074	12.5
IPI00406790.9	Uncharacterized protein	0.5178	16	14	26	420		1.04	13.9		1.035	13.4		1.036	10.1		0.984	9.1		0.97	11		107		1.027	12.9		0.957	15.1		1.03	15.7		0.964	17.9		0.988	11.7		81		1.007	21		0.918	27.6		1.048	28.8
IPI00226515.5	Transgelin	0.5174	1	9	10	64		0.946	13.7		0.924	12		0.86	15.2		0.891	14		0.945	15.9		15		0.962	13		1.015	15.1		1.097	25.5		1.096	17.9		1.032	12.6		10		0.672	59.9		0.961	17.1		0.783	28.5
IPI00121623.1	Dynein light chain 1, cytoplasmic	0.5169	1	2	4	130		1.017	17.1		1.046	15.4		1.036	9.8		1.063	17.4		1.047	6.9		22		0.963	25.2		0.861	28.5		0.886	36.6		0.833	29.2		0.964	18.4		33		0.971	60.4		0.953	43.7		0.877	29.8
IPI00132734.1	Dynein light chain 2, cytoplasmic	0.5169	1	2	4	75		0.971	13.5		1.011	12.4		1.034	11.1		0.987	13.5		1.018	7.5		32		0.965	14		0.905	23.1		0.898	16.9		0.899	24.3		0.911	18.6		42		0.829	21.7		0.833	26.3		0.639	69.7
IPI00313222.5	60S ribosomal protein L6	0.5169	5	18	18	137		1.015	12.3		1.026	10.9		1.02	11.5		1.033	14.9		1.02	12.2		37		0.944	7.6		0.846	19.8		0.88	15.2		0.884	15.5		0.943	8.9		28		1.082	21.3		1.188	29.2		0.976	51
IPI00113112.3	Ras-related protein Rab-3B	0.516	2	5	10	155		1.017	7.5		1.037	9.5		0.999	10.1		0.966	6.7		0.952	8.1		27		1.044	22.7		0.956	14.2		0.984	23.3		0.798	25.6		1.001	27.7		14		0.864	15.8		0.645	35.8		0.933	20.8
IPI00115240.1	Isoform 1 of Myelin basic protein	0.516	3	1	19	517		1.019	15.3		1.047	14.8		1.004	12.6		1.096	13.7		1.101	13.2		149		1.035	13.7		0.919	19.6		0.87	14.7		0.849	11.9		0.837	17.4		87		0.983	11.5		1.074	11.9		1.041	8.6
IPI00113521.5	Neuronal calcium sensor 1	0.5158	1	8	8	32		0.992	4.3		1.005	11.3		0.998	13.2		0.978	8.8		1.062	13		16
IPI00313841.1	V-type proton ATPase subunit d 1	0.5157	1	15	15	363		1.001	13		0.993	15.6		1.002	10.9		0.973	11.4		0.969	9.3		78		1.01	13.7		0.878	18		0.892	13.9		0.862	13.7		0.921	15.4		55		0.912	13.4		0.821	61.3		1	37.6
IPI00626662.3	Retinal dehydrogenase 1	0.515	1	12	20	147		1.037	13.7		1.053	14.2		1.043	10.6		1.061	16.3		1.069	11.2		40		0.926	20.9		0.932	15.7		0.891	18.2		0.898	21.3		0.94	18.2		22		0.843	21.6		0.874	27.9		1.157	26.7
IPI00556827.1	plasma membrane calcium ATPase 1	0.5148	2	28	60	795		1.015	11.3		1.027	9.9		1.032	9		1.029	10		0.986	8.8		182		1.006	10.3		0.85	15.6		0.875	16.3		0.873	18.2		0.948	12.4		143		1.006	18		0.878	32.4		0.982	25
IPI00890092.1	Isoform 2 of Alpha-aminoadipic semialdehyde dehydrogenase	0.5147	6	23	23	279		0.89	14.4		0.905	7.7		0.926	10.9		0.897	7		0.933	9.3		56		1.011	11.2		0.968	18.8		0.957	13		0.944	17.8		0.95	15.7		54		0.965	18.7		1.061	44		1.044	50.7
IPI00112536.1	Secernin-1	0.5145	2	17	17	180		0.97	14.4		1.009	10.2		1.015	9.7		1.012	13.5		1	11.9		50		1.001	14.3		1.166	25.9		1.249	14.2		1.254	15.6		1.173	14		31		1.256	22.2		1.352	23.9		1.067	23.1
IPI00403336.4	Isoform 2 of Dynamin-like 120 kDa protein, mitochondrial	0.5135	5	46	46	365		0.95	10.6		0.939	10.8		0.951	11.2		0.971	11.9		0.964	10.3		96		1.001	11.9		0.998	15.9		0.981	16.8		0.957	12.4		0.953	11		77		0.931	15		0.939	16.6		0.997	21.7
IPI00830581.1	3-hydroxyacyl-CoA dehydrogenase type-2	0.5134	2	2	9	73		0.944	11.1		0.976	5.6		0.974	6		0.998	9.5		1.017	8.9		18		0.917	12.1		0.942	30.6		1.006	17.8		1.056	21.8		1.014	16.1		8		0.968	30.5		1.036	16.7		0.988	11.6
IPI00315334.7	GTPase NRas precursor	0.5132	3	1	8	104		1.07	22.1		0.988	17.3		0.926	15.4		0.935	15.2		0.975	7		24		1.077	8.2		1.017	11		1.022	23.8		0.997	26.7		0.989	22.8		14		1.034	14.6		1.01	19.8		1.012	18.1
IPI00225533.1	Adaptin ear-binding coat-associated protein 1	0.5127	1	11	11	203		0.986	9.5		1.04	15.2		0.988	10.3		0.994	10.9		0.996	12.7		39		1.009	17.7		1.304	17.6		1.302	16.8		1.358	16.2		1.203	15.2		39		1.046	16.2		1.162	28.1		0.962	18.2
IPI00153792.1	Protein QIL1	0.5126	1	5	5	29		0.926	14.3		0.905	7.4		0.917	12.5		0.948	13.8		0.999	13.9		17		1.055	6.5		1.057	0		1.023	8.2		1.016	6.6		0.94	6.3		3
IPI00125319.1	Glycogen synthase kinase-3 beta	0.5119	2	11	15	163		1.038	9.6		1.017	13.8		1.038	13.5		1.007	11		1.016	12.4		24		1.047	7.6		0.909	14.4		0.952	13.1		0.88	10.1		0.959	10.3		30		1.083	18.3		1.027	31.6		1.084	23.4
IPI00890037.2	Uncharacterized protein	0.5119	3	3	42	396		1.011	20.4		1.036	16		1.032	15.5		1.019	14.1		1.016	17.9		72		0.972	19.2		0.896	25.5		0.972	17		0.935	17.8		0.954	23.5		73		1.101	36.1		1.019	34.1		1.019	21.9
IPI00460127.2	Opalin	0.5105	1	5	5	77		0.778	8.1		0.916	14.3		0.892	7.1		0.929	7.2		0.884	9.3		10		1.102	9.5		1.268	18.4		1.29	22.4		1.369	26.2		1.138	9.8		17		0.983	8.7		1.23	20.5		1.128	50.9
IPI00856365.1	dynactin subunit 1 isoform 2	0.5103	5	44	46	352		0.967	14.8		1.012	13.2		0.981	14.8		0.993	12.6		0.999	12.3		72		1	14.4		1.007	16.4		0.981	15.3		0.991	18.2		0.991	14.2		70		1.035	30		0.968	26.7		0.934	30.1
IPI00858209.1	Uncharacterized protein	0.5102	2	16	16	141		1.058	9.9		1.076	10.5		1.058	13.9		1.043	13.9		0.998	12.3		42		0.975	21.7		0.856	27.7		0.82	12.7		0.798	12.9		0.874	6.4		24		0.978	15.8		0.882	26.8		1.063	46.1
IPI00263822.7	Isoform 1 of cAMP-dependent protein kinase catalytic subunit beta	0.51	4	9	15	240		1.079	9.1		1.034	11.5		1.035	7.1		1.015	9.5		0.992	7.5		66		1.027	11.6		0.889	10.8		0.837	12.9		0.858	11.7		0.898	7.4		33		0.84	33.7		0.914	49.9		0.939	79
IPI00307991.1	Isoform Crk-II of Adapter molecule crk	0.5099	5	12	12	118		0.988	7.6		1.091	14.9		1.072	10.1		0.963	10.8		1.029	13.1		14		0.973	13.2		1.278	24.8		1.27	16		1.363	23.8		1.196	13.4		29		1.14	49.6		1.097	24.6		0.968	55.5
IPI00132093.1	Peptidyl-prolyl cis-trans isomerase NIMA-interacting 1	0.5091	1	6	6	44		0.862	20.2		0.949	7.4		0.93	12		0.973	13.7		0.935	13.6		12		1.023	12.4		0.991	15.5		1.147	16.6		1.177	18.3		1.077	11.8		11		1.067	11.6		1.075	15.8		1.006	26.1
IPI00113214.1	Ubiquitin carboxyl-terminal hydrolase 5	0.5082	4	35	35	363		0.993	14.3		1.004	13		0.97	14.3		0.987	10.3		1.011	11.1		89		0.989	13.7		1.138	21		1.176	15		1.127	16.5		1.086	14.1		69		0.898	23.6		0.993	30.9		0.896	26.6
IPI00138716.1	Ras-related protein Rap-2b	0.5082	1	4	8	92		1	14.7		1.009	13.3		1.009	12.4		0.991	10		0.963	11.6		31		1.055	7.7		0.904	10.8		0.951	10.3		0.862	9.6		0.998	10.9		14		0.982	1.2		0.93	5.7		1.068	3.9
IPI00856140.1	Uncharacterized protein	0.5077	3	3	6	143		0.899	29.8		0.918	17.5		0.966	0.3		0.779	56.5		0.985	7.8		3		1.042	26.6		1.574	26		1.803	48.4		1.732	40.4		1.57	26.9		37		1.275	20.2		1.392	15.7		1.083	8.6
IPI00330289.4	Uncharacterized protein	0.5076	6	1	45	392		1.022	12.1		1.001	11.8		1.003	10.2		0.984	9.7		1.026	9.8		77		1	13.7		1.011	18.1		0.99	13.9		1.051	16.4		0.98	13.4		83		0.943	17.1		1.025	44.2		0.999	20.5
IPI00626797.1	Isoform 3 of Disks large homolog 4	0.5076	6	21	24	375		0.997	9		1.025	14		1.019	12.1		0.993	12.6		0.963	8.7		83		1.02	12.7		1.013	14.6		1.027	13.9		0.978	14.1		1.037	16.5		83		0.932	16.7		0.973	24.9		0.92	21.3
IPI00311236.1	60S ribosomal protein L7	0.5074	3	8	18	158		1.047	12.4		1.012	12.2		1.01	9.1		0.996	9.6		0.979	8.7		51		0.961	17.7		0.871	8.8		0.905	11.8		0.868	13.3		0.939	9		30		0.868	38.4		0.675	9.2		0.73	4.7
IPI00309207.5	Isoform 1 of Platelet-activating factor acetylhydrolase IB subunit alpha	0.5073	3	20	21	165		1.001	11.2		1.017	11.7		1.01	9.3		1.018	10.5		1.007	10.5		40		0.998	9.9		0.928	15.7		0.993	13.6		0.937	18.6		0.944	13.6		36		0.922	11.9		0.965	26		0.975	18.7
IPI00315135.3	Mitochondrial import receptor subunit TOM22 homolog	0.507	1	4	4	77		1.054	8.1		1.075	8.4		0.992	11.3		1.052	10.1		1.036	16.6		10		1.059	15.4		0.921	15.1		0.881	19.8		0.912	14		0.928	13.5		16		1.229	52.6		0.889	41.1		1.029	18.4
IPI00126940.1	Isoform Long of Adenosine kinase	0.5069	2	16	16	60		0.997	9		0.938	12		0.988	8.6		1.01	5.8		0.985	6.5		21		0.84	37.7		0.883	43.7		0.86	28.9		0.967	15		1.039	13.2		11		1.146	0.7		1.19	30.2		1.136	0.8
IPI00956958.1	drebrin isoform 2	0.5068	3	1	24	352		0.955	15.6		0.993	13.3		0.982	13.1		0.964	13.9		0.949	11.2		54		1.017	15.9		1.349	27.8		1.345	31.1		1.338	24.9		1.314	16.6		71		1.041	27.1		1.087	48.2		0.924	42.5
IPI00130530.1	Glyoxylate reductase/hydroxypyruvate reductase	0.5061	3	9	10	82		1.035	12.3		0.986	11.8		1.022	10.4		1.041	11.8		1.051	16.7		18		1.019	11.6		1.008	13.7		1.019	19.6		1.037	20.4		1.069	13.3		20
IPI00120984.5	NADH dehydrogenase [ubiquinone] 1 alpha subcomplex subunit 8	0.5058	1	8	8	129		1.016	16.7		0.979	14.5		0.972	13.7		0.984	9.9		0.977	16.6		36		0.988	25.1		0.928	24.9		0.978	22		0.907	18.8		0.986	15.2		33		1.113	11.4		1.129	36.7		1.043	15.3
IPI00315879.1	Cytosolic non-specific dipeptidase	0.5053	2	17	17	144		1.014	12.5		1.018	10.9		0.972	14.6		1.02	10.2		0.999	21.5		34		1.029	11.4		1.075	17.9		1.12	14.9		1.031	17.4		1.028	18.9		26		1.037	22.7		1.027	26.2		0.948	20.1
IPI00343557.1	Microtubule-associated protein RP/EB family member 3	0.5053	2	3	16	200		0.963	11.6		0.973	11.3		0.965	9.6		0.969	8		0.986	6.8		43		0.985	19.7		1.029	22.4		1.104	19.9		1.051	19.5		1.059	17.3		33		0.931	13.7		0.897	25.8		1	27.9
IPI00227898.3	Isoform Beta-II of Protein kinase C beta type	0.5052	2	21	29	464		0.98	12.6		0.998	16.3		0.987	13.5		0.993	14.7		0.958	12.5		108		0.993	16.2		0.92	24.3		0.937	18.4		0.931	16.9		0.917	17.5		89		0.932	21.1		0.825	25.7		0.943	19.5
IPI00266281.4	Thioredoxin-like protein 1	0.5052	2	10	10	160		0.944	18.5		1.005	15.3		0.929	17.3		0.932	17.8		0.992	15.1		33		1.088	11.8		1.364	13.3		1.363	12.3		1.34	17.7		1.261	14.9		31		1.066	23.4		1.009	35.1		0.823	18.9
IPI00136251.1	DnaJ homolog subfamily A member 2	0.5049	1	15	15	133		0.926	11.9		0.963	16.2		0.935	13		1	9.8		0.967	12.7		39		0.984	15.1		1.091	13		1.072	14.7		1.151	19.5		1.028	16.3		32
IPI00124287.2	Polyadenylate-binding protein 1	0.5047	2	15	28	179		1.03	9.8		1.027	12.8		1.005	15.5		1.019	12		1.015	12.6		43		1.032	17.4		0.937	22.7		0.932	18.5		0.899	19.6		0.983	15.5		35		0.98	23.8		0.929	23.2		0.809	44.7
IPI00515398.1	Myosin-10	0.5046	4	67	91	967		0.99	16.1		0.993	15.3		1.001	11.9		1.01	12		1.003	13.8		240		0.97	13.5		0.893	16.5		0.899	21.2		0.896	22.5		0.916	15.6		154		0.896	25.7		0.846	26.2		0.967	23.2
IPI00123176.1	Glyceraldehyde-3-phosphate dehydrogenase	0.5044	2	1	14	596		1.066	19.5		1.035	14.3		1.015	9.3		1.001	9.6		1.017	8.6		112		0.996	13.7		0.984	23.6		0.964	18.9		0.954	20.8		0.952	10.8		116		1.025	16.7		1.016	20.9		1.047	14
IPI00132208.1	DnaJ homolog subfamily A member 1	0.5038	4	12	14	153		1.024	13.9		1.025	14.9		1.047	9.2		0.951	13.1		1.046	15.3		26		1.039	10.9		1.035	10.4		1.018	15.5		1.04	11.3		1.02	18.5		34		1.126	29.8		1.299	16.4		1.128	33.1
IPI00124221.1	Sodium/potassium-transporting ATPase subunit beta-3	0.5036	2	10	10	73		1.029	12		1.044	9.4		1.02	6.5		1.078	14.1		1.109	8.7		24		0.981	15.5		0.853	8.4		0.888	8.8		0.895	14.4		0.885	9.1		11		0.884	22.6		1	33.4		1.011	32.3
IPI00453834.2	Long-chain-fatty-acid--CoA ligase ACSBG1	0.5035	1	28	28	214		0.942	16.5		0.952	14.2		0.93	10.6		0.97	16.4		0.977	10.3		49		1.069	17		1.001	17.6		0.909	31.4		0.912	19.9		0.972	22.6		33		0.944	15.6		0.85	23.8		0.895	22.4
IPI00134093.5	Isoform 1 of Protein bassoon	0.5033	2	116	119	1225		1.034	16.2		1.028	16.1		1.011	16.1		1.014	14.5		0.98	15.7		117		0.956	19		0.992	23		0.99	23.6		1.03	25.3		1.03	19.4		271		1.068	30		1.097	31.8		1.03	22.9
IPI00408957.3	Suppressor of G2 allele of SKP1 homolog	0.503	1	12	12	124		1.021	11.2		0.987	11		1.026	11.9		0.977	7.2		0.996	10.3		21		0.961	20.3		0.972	31.7		1.034	24.3		1.157	28.3		1.062	19.5		23		0.952	20.2		1.049	20.1		1.079	38.3
IPI00111218.1	Aldehyde dehydrogenase, mitochondrial	0.5029	1	18	20	357		0.952	13.4		0.963	9.8		0.943	11		0.969	11.4		0.967	12.2		74		1.024	15.5		1.047	16.3		1.056	13.3		1.047	17.8		1.016	12.6		74		0.989	19.9		0.958	30.5		1.073	24
IPI00352475.3	28 kDa heat- and acid-stable phosphoprotein	0.5028	1	12	13	116		0.936	15.2		0.928	6.6		1.041	0.7		0.923	5.4		1.003	0.6		4		0.974	20.1		1.3	40.2		1.316	23.5		1.429	25.1		1.282	16.9		26		1.124	18.7		1.26	31.1		0.985	30.6
IPI00121736.1	Programmed cell death protein 6	0.5026	1	8	8	65		1.012	15		0.998	12		1.011	13.7		1.024	7.1		1.01	8.3		20		1.182	6.5		1.065	21.1		1.029	36.9		1.008	25.9		0.949	15.4		5
IPI00466128.3	Alcohol dehydrogenase [NADP+]	0.5015	2	14	14	103		0.97	11.7		0.977	17.8		0.966	12.5		1.018	8.4		0.984	15.4		39		1.001	25.6		1.082	22.9		1.05	12.7		1.099	20.7		0.988	23.9		10		0.964	12		1.004	23.8		1.11	22
IPI00457659.2	Leukocyte elastase inhibitor A	0.5013	3	18	18	104		0.941	11.5		0.95	18.2		0.896	10		1.016	7.1		0.945	13.2		22		0.998	16.3		0.979	15.5		0.985	12.2		1.022	12.3		0.908	17.1		20		0.955	25.1		0.962	24.7		0.953	19.9
IPI00889824.1	SRC kinase signaling inhibitor 1	0.5004	3	2	41	407		1.003	19.2		1.028	15.5		1.026	15.6		1.009	13.5		0.995	16.3		69		0.972	19.1		0.921	24.6		0.972	19.9		0.936	22.5		0.954	23.6		79		1.105	35.3		1.018	34.2		0.979	26.1
IPI00108895.2	26S protease regulatory subunit 6B	0.5	1	12	12	124		1.023	26.9		1.032	15		1.033	27.1		1.006	15.3		1.032	22.5		17		0.995	12.6		1.186	25.2		1.282	19.2		1.268	11		1.106	12.7		20		1.155	20.1		1.186	6.3		0.911	33.7
IPI00117300.3	NADH dehydrogenase [ubiquinone] iron-sulfur protein 5	0.5	2	5	5	40		0.922	8.2		0.987	11.6		0.959	7.4		0.992	6		0.948	7.5		18		0.96	11.3		0.871	10.8		0.944	12.3		0.894	9.7		1.039	22.3		7		0.996	7.9		1.063	12.4		0.979	2.7
IPI00118757.1	14 kDa phosphohistidine phosphatase	0.5	1	7	7	70		0.987	10.4		1.014	7.6		0.956	10.4		0.964	13		1.055	16.2		13		1.027	26.7		1.297	38.8		1.353	24.9		1.266	28.5		1.257	13.2		23		1.145	14.6		1.338	40.7		1.357	51.5
IPI00119880.1	Diphosphoinositol polyphosphate phosphohydrolase 1	0.5	2	6	7	59		0.927	8.2		0.983	12		0.969	9		0.967	4.2		0.982	8		8		0.936	17.9		0.972	11		1.037	21		1.035	21.2		1.054	10.3		22
IPI00227235.6	Isoform 2 of Ankyrin-2	0.5	4	83	143	1619		1.014	14.8		1.018	12.3		1.02	11.5		0.985	12.4		0.999	11.6		248		0.983	15.4		0.994	22.5		0.999	20.2		0.952	21.1		0.971	17		305		0.974	25.8		0.89	33.1		0.921	43.5
IPI00331121.4	60S ribosomal protein L38	0.5	1	3	3	4		1.073	20		1	6.8		1.078	5.5		0.887	4		1.049	3.3		4		0.935	14.6		0.986	16.4		0.937	9.9		0.94	7.3		0.976	16.4		5
IPI00515174.1	TAR DNA-binding protein 43 isoform 5	0.5	6	1	10	171		1.11	12.2		1.083	16		1.064	8.8		1.072	11.9		1.055	15.9		40		0.911	20.2		1.136	18.5		0.996	19.5		1.076	13.2		1.039	15.6		39		1.054	15.3		1.264	28.1		0.87	28.1
IPI00649286.1	Uncharacterized protein	0.5	3	3	4	23		1.352	19.9		1.315	38.8		1.311	33		1.178	5		1.118	13		3		0.946	17.4		1.233	45		1.121	46		1.343	25.1		1.234	28.2		9
IPI00749713.3	Uncharacterized protein	0.5	2	6	6	81		1.003	20.9		0.993	11.1		0.993	13.1		1.081	11.6		1.007	8.6		17		0.997	21.3		1.219	17.7		0.977	35.1		1.11	13.7		1.006	21.5		17		0.904	19.3		1.142	3.8		1.05	18.2
IPI00113362.2	Crk-like protein	0.4983	1	8	8	65		1.085	37		1.017	17.8		0.848	7.6		1.008	14.2		0.972	18.9		6		0.951	21.3		1.173	27.8		1.039	43.9		1.292	21		1.093	15		21		1.06	59.3		1.103	45		0.784	37.7
IPI00125147.4	Isoform 1 of MAGUK p55 subfamily member 2	0.4982	2	18	20	113		1.017	16.1		1.048	14.7		1.068	11.4		1.018	13.8		0.978	12.2		37		0.995	12.8		1.251	14.4		1.101	16		1.14	25.5		1.078	24		18		1.095	30.1		0.982	29.4		1.032	23.1
IPI00469987.3	Guanine deaminase	0.4978	3	20	20	250		0.982	12.8		1.027	9.9		1.003	10.6		0.965	11.5		0.934	7.2		61		1.004	17.1		1.11	17.4		1.163	20.1		1.094	20.6		1.079	18.1		50		0.975	31.3		0.921	40.3		0.848	25.1
IPI00894804.1	19 kDa protein	0.497	3	9	9	225		0.976	18		1.034	12.2		1.022	17.5		0.996	14.6		0.973	11		46		1.005	22.2		0.866	15.7		0.866	13.1		0.822	22.3		0.923	18.2		40		0.909	19.3		0.832	17.8		1.01	15.3
IPI00454049.4	Enoyl-CoA hydratase, mitochondrial	0.4966	3	11	11	167		0.958	18		0.997	14.5		0.996	8.3		1.002	8.1		1.016	10.5		22		0.978	16.2		1.099	28.2		1.093	13.6		1.06	22.7		1.024	17.5		39		0.93	18.9		0.984	22.9		1.037	21.7
IPI00624192.3	Dihydropyrimidinase-related protein 5	0.4965	1	21	21	161		0.969	13.2		1.02	13.7		1.022	12.2		1.022	11		1.042	10.9		48		1.015	13.5		1.03	13.6		0.996	18.2		0.965	14.1		1.014	8.9		23		0.898	42.2		1.098	16		1.031	18.6
IPI00972920.1	40S ribosomal protein S23	0.4965	4	7	7	53		1.034	8.9		0.991	8.8		1.04	8.9		0.981	9.5		1.004	12.1		18		0.956	11.3		0.938	15.5		0.967	8.9		0.955	13.9		0.965	16.7		13		0.968	21.6		1.086	1.3		1.153	9.2
IPI00776023.1	Uncharacterized protein	0.4961	3	23	26	133		1.043	13.6		1.055	12.8		1.024	11.8		1.051	8.9		1.038	15.3		39		1.056	13.2		1.076	17.5		0.961	15.9		0.952	17.8		0.994	7.7		27		0.818	26.7		1.076	5.5		0.805	5.4
IPI00126248.3	ATP-citrate synthase isoform 1	0.4959	2	1	44	308		1.01	11		1.005	13.6		0.965	12.4		1	12.2		1.005	13.2		97		1.043	10.1		0.925	12.5		0.905	11.8		0.866	13.7		0.895	11		40		0.869	21.3		0.877	33.8		0.901	36.2
IPI00762047.1	ATP-citrate synthase	0.4959	1	1	44	308		1.009	10.9		1.003	13.4		0.965	12		1.004	12.6		1.005	13.3		96		1.043	9.7		0.92	13.2		0.905	14.5		0.859	13		0.895	9.8		42		0.868	22.2		0.865	32.4		0.896	38
IPI00115117.1	Stomatin-like protein 2	0.4958	4	11	11	84		1.011	8.9		0.971	17.6		0.997	8.2		1.003	10.8		0.961	18.2		14		1.004	30.5		1.187	26.3		1.206	33.1		1.33	28.7		1.135	26.1		15		1.01	3.8		0.996	15.5		0.948	8
IPI00330754.2	D-beta-hydroxybutyrate dehydrogenase, mitochondrial	0.4956	2	15	15	167		1.016	9.1		1.001	8.1		1.02	9.1		1.006	12.2		0.972	10.6		38		0.976	15.1		0.901	24.7		0.808	23.6		0.814	16.9		0.876	19.8		31		0.845	14.6		0.965	8.8		0.979	18.1
IPI00223713.5	Histone H1.2	0.4953	2	5	18	340		1.152	20.3		1.137	8.3		1.204	14.7		1.102	8.3		1.142	7.9		72		0.907	13.7		0.823	16.9		0.762	15.8		0.813	15.3		0.849	13.1		72		1.019	11.8		1.102	20.6		1.103	18.3
IPI00331546.3	Heat shock-related 70 kDa protein 2	0.4945	1	12	30	524		1.074	21.8		1.024	12.8		0.985	10.2		0.998	9		0.995	8.6		105		1.02	13.2		1.257	17.2		1.247	16.5		1.25	14.6		1.133	11.7		97		1.087	15.6		1.149	24.1		0.939	23.6
IPI00988842.1	Uncharacterized protein	0.4936	2	14	15	282		0.991	15.1		0.956	12.3		0.975	10.9		1	9.2		0.98	12.9		52		1.009	19.9		0.997	14.5		0.98	13.3		0.953	9.1		0.981	12.7		55		1.101	17.9		1.183	32		1.055	27.8
IPI00136107.1	Protein NDRG3	0.4933	3	11	12	139		1.001	10.8		0.999	11.2		0.982	10.6		0.999	9.3		1.001	8.3		24		0.921	12.3		1.032	12.8		1.052	12.6		1.095	16.7		0.988	11.5		25		1.013	25.5		1.061	21.2		1.078	6.4
IPI00990422.1	ras GTPase-activating protein SynGAP	0.4924	13	44	44	318		1.031	16.1		1.016	13		1.022	12.3		0.984	12.7		0.977	10.8		85		1.017	20.9		0.877	18.3		0.923	15.8		0.887	17.4		0.958	14		62		0.942	19		0.868	37.5		0.952	28.6
IPI00153660.4	Dihydrolipoyllysine-residue acetyltransferase	0.4922	1	23	23	408		0.997	9.7		1.008	8.8		0.971	8.6		1.013	9.7		0.992	7.6		101		1.049	12		1.215	14		1.171	17.6		1.19	14.1		1.088	11.7		77		1.017	25.9		1.041	21		1.03	14.4
IPI00120193.1	Isoform 1 of Cell division control protein 42 homolog	0.4921	1	3	8	164		1.005	7.1		1.011	7.8		1.04	6.3		1.004	5.8		0.973	5.6		48		1.018	9.6		0.956	13.6		0.895	17.9		0.891	13		0.92	10		28		0.965	9.3		0.906	11.8		1.021	9.5
IPI00131995.1	Hyaluronan and proteoglycan link protein 1	0.4916	1	13	14	160		0.879	11.4		0.957	11.3		0.948	11.5		0.955	10.8		0.972	12.2		30		1.031	13.4		0.864	17.6		0.873	17.4		0.896	22.6		0.889	19.9		43		0.841	17.3		0.962	26		1.092	23
IPI00228583.5	Myotrophin	0.4915	1	7	7	121		0.989	12.7		1.004	8.6		0.954	13.5		1.012	10		0.899	13.6		16		0.997	12.5		1.386	12.7		1.305	28.6		1.328	25.8		1.263	32		20		1.125	16.4		1.255	18.5		0.985	17.9
IPI00830427.1	tropomyosin alpha-1 chain isoform 9	0.4911	6	0	20	226		0.91	14.2		0.979	8.7		0.965	7		0.984	7.7		0.964	6.6		53		0.999	14.2		1.459	28.7		1.578	27.8		1.606	25.4		1.407	19.4		51		0.965	21.4		1.047	21.8		0.92	19.4
IPI00230440.6	Adenosylhomocysteinase	0.4907	2	15	16	84		0.984	15.4		1.003	7.5		0.972	8.6		1.05	12.1		1.012	13		23		0.997	6.3		1.009	8.3		1.066	16.6		1.035	9.4		0.959	14.9		17		1.106	29.8		1.001	28		0.967	19.8
IPI00121319.1	Cysteine-rich protein 2	0.4904	1	9	9	150		0.951	16.4		0.972	8.8		1.022	8.4		0.983	8.5		0.963	7.1		22		1.09	15.7		0.935	20		0.948	22.2		0.987	15.1		1.051	14.1		33		1.015	30.2		1.089	34.7		1.019	21
IPI00756786.1	Uncharacterized protein	0.4901	4	16	17	164		1.016	13.5		1.052	10.9		1.023	12.7		1.014	10.4		1.043	10.1		40		0.959	9.8		1.099	16.1		1.131	15.3		1.189	15.6		1.109	10.1		37		1.063	10.9		1.013	21.5		0.875	37.5
IPI00420726.3	40S ribosomal protein S9	0.4897	4	13	14	88		1.007	8.2		0.975	9.6		0.995	9		0.969	7.9		0.973	8.6		30		1.105	9.8		0.958	16.6		0.898	17.9		0.925	14.1		0.971	12.9		16		1.023	6.8		0.855	14.4		0.981	2
IPI00663587.1	Heterogeneous nuclear ribonucleoprotein G-like 1	0.4897	2	5	23	163		1.064	15.8		1.061	12.5		1.05	11.4		1.042	9.8		1.004	13.6		36		0.859	24.3		0.839	19		0.856	23		0.836	16.7		0.873	17.7		42		1.282	27.4		1.221	32.1		1.269	33.5
IPI00131407.1	Proteasome subunit alpha type-5	0.4896	2	9	9	102		0.972	13.2		1.008	15.3		0.965	8.9		1.031	8		1.027	8.6		26		1.018	6.9		1.192	16.8		1.294	22.6		1.223	15.6		1.15	13.8		16		1.014	24.1		1.072	21.6		0.969	20.3
IPI00757033.2	Uncharacterized protein	0.4896	4	2	11	88		0.96	5.6		0.995	8.8		0.926	8.2		0.964	8.1		0.966	8.4		19		0.998	19.1		1.087	14.2		1.035	17.7		0.948	11.2		1.059	13.2		12		0.98	18.4		1.065	15.6		0.995	43.7
IPI00403987.2	tropomyosin alpha-1 chain isoform 5	0.4894	4	0	19	184		0.909	14.1		0.97	11.9		0.954	6.8		0.965	10.5		0.987	8.6		39		0.968	17.4		1.397	36.1		1.501	35.8		1.482	34		1.361	21.6		43		0.869	35.4		1.04	14.7		0.866	14.5
IPI00131177.1	LETM1 and EF-hand domain-containing protein 1, mitochondrial	0.4892	1	24	24	249		0.991	14.8		0.964	10.5		0.966	10.2		0.973	16.1		0.955	19		52		0.986	10.1		0.897	13.2		0.928	10.8		0.927	22.5		0.941	20.5		44		0.935	23.6		0.935	22.6		1.011	24.2
IPI00750595.2	Myosin regulatory light polypeptide 9	0.4884	1	1	7	79		0.971	10.8		0.91	17.3		0.955	10.1		0.917	12.9		0.992	16.5		19		0.99	9.9		1.352	17.4		1.35	16.5		1.543	14.1		1.304	10.5		17		1.06	13.1		1.258	11.9		1.116	24.1
IPI00953761.1	Isoform 1 of Monoglyceride lipase	0.4884	6	11	11	45		1.043	15.3		1.012	11.8		1.048	11.3		0.988	14.1		0.974	13.3		23		1.011	8.1		1.09	18.2		1.087	14.4		1.082	15.5		0.974	9.8		4
IPI00117181.1	Flotillin-1	0.4883	4	16	17	94		0.968	10.3		0.886	14.7		0.965	12.6		0.932	11.1		0.964	13.4		17		1.056	8.2		1.042	15.9		0.947	23.3		0.882	12.8		0.855	16.7		20		0.87	8.8		0.76	29.5		0.865	32.9
IPI00970368.1	Uncharacterized protein	0.4878	2	3	3	11		0.981	9.4		0.954	10		0.981	18.9		1.036	14.4		0.931	25.8		12
IPI00321978.3	Ran-specific GTPase-activating protein (Fragment)	0.4877	2	6	7	32		1.043	9.8		1.021	12.3		0.982	10.6		0.914	15.9		0.997	11.6		9		0.979	12.5		1.559	19.2		1.537	17.6		1.586	17.3		1.383	14.3		15
IPI00622833.2	Isoform 3 of Tumor protein D52	0.4874	9	9	9	91		0.997	14.8		0.96	16.5		1.005	18.1		1.128	16.3		1.169	24.2		16		0.889	21.6		1.165	23		1.393	21.7		1.379	28.8		1.217	22.6		24		1.342	65.4		1.098	45.7		0.767	64.1
IPI00120457.1	Farnesyl pyrophosphate synthase	0.4873	1	12	12	64		1.031	19.5		1.001	13.2		0.998	14.9		1.048	15.9		0.991	12.5		20		1.006	11.7		0.881	14.2		0.908	7.1		0.859	17.2		0.981	12.5		16
IPI00177038.1	Actin-related protein 2	0.4873	2	15	16	137		1.075	12.2		1.054	10.9		1.064	15.1		1.029	12.6		0.988	14.6		37		0.944	22.8		0.916	20		0.935	24.6		0.92	22.5		0.968	16.3		25		1.091	14.1		1.024	5.4		1.088	1.7
IPI00114641.3	4F2 cell-surface antigen heavy chain	0.4867	2	23	23	337		0.988	14.7		0.984	12.8		0.996	11.8		1.005	11.2		0.997	14.8		73		1.037	12.4		1.009	12.7		0.945	18.2		0.935	13.5		0.996	11		58		1.003	18		0.937	18.7		1.083	18.7
IPI00988882.1	36 kDa protein	0.4867	5	6	13	149		1.07	13.6		1.026	8.5		1.061	19.2		1.041	7.9		1.081	11.8		19		0.995	10.3		1.126	14.4		1.061	14.7		1.118	17.3		1.079	13.2		33		0.985	20.4		0.888	10		0.999	14.5
IPI00116222.1	3-hydroxyisobutyrate dehydrogenase, mitochondrial	0.4866	2	11	11	104		0.979	14.3		1.002	15.5		0.933	11.5		1.015	15.4		1.021	16.7		27		0.973	17.1		1.073	14.4		1.052	18		0.939	18.5		0.988	14.2		14		1.048	54.2		1.067	50.1		1.268	63.1
IPI00120232.1	NADH dehydrogenase [ubiquinone] iron-sulfur protein 7, mitochondrial	0.4866	1	9	9	100		0.96	5.6		0.94	6.3		0.922	6.3		0.902	8.2		0.945	10		22		0.998	13		0.836	15.5		0.811	16.4		0.767	14.1		0.867	19.1		26		0.836	2		0.796	18.4		1.216	14.6
IPI00620507.2	Isoform 3 of PH and SEC7 domain-containing protein 3	0.4865	5	1	27	249		1.077	14.8		1.035	13.7		1.094	12.8		0.99	9.8		0.992	11.2		54		1.004	9.4		0.944	16.8		1	16.3		0.971	12.2		0.998	12.1		45		1.068	15		1.133	26.1		1.114	29.9
IPI00270326.1	Uncharacterized protein	0.4863	1	19	19	142		0.95	20.8		0.991	10.9		0.999	14.8		1.017	14.9		0.981	15.2		33		0.97	13.4		1.045	15.3		1.06	17.5		1.055	15.3		1.007	10.1		31		1.076	21.5		0.927	28.7		1.098	20
IPI00118022.1	AP-2 complex subunit sigma	0.4859	2	8	8	85		1.036	10.1		1.049	7.6		0.991	9		0.981	12.8		0.975	10.6		34		1.087	23.4		0.894	30.7		0.757	22.7		0.793	19.8		0.99	9.6		11		0.93	19		0.895	20.9		1.015	5.9
IPI00139780.1	60S ribosomal protein L23	0.4857	3	6	6	39		1.029	8.5		1.054	8.4		1.066	13.9		0.991	16.8		1.041	15.9		11		0.996	18		0.889	14.2		0.941	6.5		0.973	11.7		0.962	7		10		1.069	7.7		1.06	18.2		1.077	25.2
IPI00378145.1	Ras-related protein Rab-6B	0.4856	1	3	9	113		1.018	12.6		0.975	9.7		1.014	5.9		0.994	12.2		1.001	7.5		34		1.074	5.6		0.944	9		0.939	4.8		0.915	3.9		0.969	10.9		14		0.83	42.7		0.862	2.3		0.919	4.2
IPI00830432.1	Uncharacterized protein	0.485	2	1	14	176		0.97	9.8		0.987	10.8		0.966	7.4		0.972	8.9		0.992	5.8		40		0.988	21.2		1.029	22.6		1.104	18.8		1.028	18		1.059	16		27		0.942	10		0.951	27.8		0.997	28.2
IPI00129512.3	Proteasome subunit beta type-4	0.4848	1	8	8	207		1.064	6		1.003	8.5		1.002	10		0.997	7.2		1.007	9.9		23		1.047	24.5		1.11	12.6		1.104	18.2		1.057	16.2		1.121	12.4		40		0.984	26.6		0.911	41.4		0.931	46
IPI00169622.3	Phytanoyl-CoA hydroxylase-interacting protein	0.4848	2	11	15	89		1.003	12.9		0.99	10.5		1.02	10.2		1.028	10.5		0.986	10.1		34		0.968	13.7		0.811	15.7		0.852	12		0.8	13.5		0.935	13.2		18
IPI00670114.3	Isoform 4 of Calcium-dependent secretion activator 1	0.4848	2	3	52	658		1.021	10.8		1.037	10.1		1.016	9.8		1.023	9.7		1.033	9.9		165		1.036	10.9		0.896	18.7		0.864	20.4		0.841	19.1		0.922	16.2		110		0.858	26.5		0.803	39.4		0.915	39.1
IPI00678003.1	Inosine triphosphate pyrophosphatase	0.4848	2	6	6	77		1.022	18.8		1.037	6.5		1	9.9		1.024	7.8		1.016	12.3		19		1.052	14		1.532	25.8		1.452	33		1.429	11.3		1.351	20.3		9		1.072	21.2		0.969	41.5		0.957	38.4
IPI00407543.2	Putative uncharacterized protein	0.4847	1	4	17	452		1.038	13		1.043	12.5		1.016	12.7		1.019	10.7		1.027	11.4		119		1.055	16.8		1.204	19.8		1.259	19.5		1.274	22.3		1.187	12.2		75		1.145	23		1.149	26.7		0.958	22
IPI00134809.2	Dihydrolipoyllysine-residue succinyltransferase	0.4846	2	16	16	456		1.013	12.1		0.972	15.1		0.98	11.4		0.962	9.4		0.993	10.2		56		1.089	14.4		1.316	29.6		1.283	23.1		1.308	25.4		1.188	20.2		104		1.111	22		1.142	28.1		1.056	21.4
IPI00331597.6	Histone H1.3	0.4842	2	2	20	450		1.215	14.3		1.16	11.4		1.234	12.9		1.122	8.6		1.156	8.8		90		0.935	13.5		0.865	12.4		0.794	18.4		0.828	18.1		0.876	15.5		107		1.019	13.5		1.136	24		1.145	17.5
IPI00323122.1	Isoform 1 of Beta-adducin	0.4841	3	27	28	402		0.944	15.2		0.979	12.7		0.98	11.8		0.986	12.1		0.985	8		82		1.023	14.4		1.146	20		1.162	23.1		1.159	16.9		1.136	13.6		85		0.981	16.6		0.906	28.1		0.993	32.9
IPI00221608.3	Sorting and assembly machinery component 50 homolog	0.484	1	18	18	91		0.969	11.6		0.994	7.7		0.957	8.1		0.968	10.3		0.981	8.4		32		1.059	12.7		0.97	5.9		0.953	17.1		0.91	13.5		0.969	23.4		17		1.233	55.9		1.058	18.9		1.398	96
IPI00223714.5	Histone H1.4	0.484	2	6	20	440		1.239	15.9		1.174	12.8		1.214	11.8		1.126	9.6		1.179	10.5		80		0.944	11.5		0.869	15.8		0.84	19.8		0.854	19.4		0.891	15.6		105		1.056	16.1		1.172	23.9		1.14	19.9
IPI00133218.3	ADP-ribosylation factor-like protein 8B	0.4839	1	3	9	64		1.022	11.7		0.976	7.8		0.988	12.4		0.972	15.4		0.981	5.4		20		1.046	6.8		0.947	10.3		0.908	4		0.892	6.5		0.932	10.1		8
IPI00458851.3	Uncharacterized protein	0.4837	2	1	10	144		1.036	11.4		1.072	13		1.135	9.7		1.055	9.8		1.099	8.6		42		0.975	9.5		1.237	13.2		1.1	11.6		1.214	16.1		1.088	12.6		37		0.961	7.1		1.138	37.5		0.972	38.3
IPI00395193.1	Reticulon-1	0.4833	2	18	25	492		1.015	11		1.042	9.5		1.015	10.8		0.99	7.5		0.982	9.9		91		1.001	13.5		0.985	21.1		1.038	20.8		0.998	21.3		1.002	21		90		0.987	24.2		1.05	22.2		1.134	25.3
IPI00112001.1	Adenylyl cyclase-associated protein 2	0.4832	2	18	19	250		1.035	16.7		1.033	12.3		1.024	16.9		1.014	10.2		0.994	7.9		46		1.017	12.6		1.102	15.1		1.161	15		1.076	13.2		1.098	14.5		48		1.016	22.1		1.104	25.3		0.997	17.3
IPI00119959.1	Barrier-to-autointegration factor	0.4831	1	3	3	15		1.048	12.3		1.043	11.4		1.07	4.8		1.099	8.4		1.015	13.7		10		1.014	2.6		1.359	5.4		1.431	9.9		1.386	7.9		1.398	7.7		9
IPI00342603.7	Uncharacterized protein	0.483	1	27	38	471		0.989	10.9		0.983	10.9		0.972	9.1		1.01	9.6		1.004	10.1		125		1.005	14.7		0.945	12.7		0.963	12.6		0.882	14.9		0.965	11.7		80		0.971	18.8		0.795	30.6		0.951	35.3
IPI00309481.1	Band 4.1-like protein 2	0.4828	4	1	45	385		1.028	12		0.998	11.9		1.006	9.9		0.985	9.2		1.025	9.8		76		1.016	14.9		1.018	18.4		0.996	14.4		1.064	15.9		0.983	14.6		80		0.943	17.1		1.025	44.2		0.999	20.5
IPI00153317.3	Aldehyde dehydrogenase family 1 member L1	0.4823	5	33	33	304		0.945	12.9		0.928	10		0.985	12.5		0.934	10.9		0.953	11		66		0.949	14.5		0.925	22		0.962	22.3		0.936	15.4		0.911	11.1		47		1.049	18.9		1.062	21.3		1.192	12.5
IPI00320016.7	Isoform 1 of Non-POU domain-containing octamer-binding protein	0.482	2	18	20	157		0.985	14.1		1	21.5		0.991	13.2		1.023	14.1		1.007	17.2		29		0.956	19.4		1.029	25.4		1.002	29.2		0.989	21.4		1.019	18.3		36		1.021	36.6		1.03	32		1.005	31.4
IPI00808312.2	Isoform 2 of Neuronal-specific septin-3	0.4807	3	14	14	363		1.032	9.9		0.998	9.5		1.021	10.5		0.976	8.5		0.969	7.1		59		1.007	15.6		1.115	19.5		1.151	12.9		1.134	22		1.069	13.1		80		1.064	18.4		1.092	27.6		1.015	22.2
IPI00848818.1	microtubule-associated protein 4	0.48	2	21	39	261		0.958	13.5		1.007	12.7		0.998	10.4		0.992	14.3		1.003	10.7		42		1.01	11.8		1.2	24.5		1.158	30.4		1.221	28		1.115	20.2		68		0.991	36.1		1.117	40.9		0.948	36.6
IPI00134941.1	Isoform 2B of GTPase KRas	0.4787	2	1	6	110		1.092	25.1		1.001	16		0.97	14.8		0.963	10.5		0.977	5.8		23		1.083	7.8		1.069	13.1		1.027	7.6		0.992	10		0.986	7.2		15		1.026	13.6		1.09	13.3		1.013	17.3
IPI00108774.2	UV excision repair protein RAD23 homolog B	0.4784	2	11	14	170		0.952	14.3		0.982	11.4		0.974	11.1		0.989	7.5		1.013	10.2		28		1.077	15.2		1.228	20.6		1.299	24.1		1.348	33.1		1.207	21.9		38		1.1	18.1		1.173	27.7		0.967	14.8
IPI00129178.1	Ornithine aminotransferase, mitochondrial	0.4784	1	12	12	113		0.966	20.4		0.973	17.9		0.944	15.2		0.98	17.1		0.937	15		34		0.955	11.3		0.982	32.8		0.962	22.1		1.042	19.7		0.957	28.1		17		1.044	29		0.864	18.6		0.893	6.7
IPI00230427.5	Macrophage migration inhibitory factor	0.4783	1	5	5	38		1.112	16.3		1.026	19.7		1.043	16.3		0.997	8.4		1.008	16.6		20		1.164	25.7		0.953	17.7		1.168	27.6		1.051	25.7		1.158	11.1		8		1.103	31.3		1.191	23.1		1.017	18.8
IPI00653573.1	Putative uncharacterized protein (Fragment)	0.4781	1	1	20	131		1.024	18.7		0.995	14.6		1.059	17.9		1.038	10.8		1.021	14.2		38		1.009	11.2		0.946	16.7		0.965	18.9		0.927	23.4		0.988	19.1		21		1.066	26.4		0.964	34.5		1.039	39.2
IPI00124692.1	Transaldolase	0.4777	1	21	21	235		1.022	8		1.007	7.8		1.003	6.3		1.04	5.9		1.022	5		65		1.026	11.3		1.072	16.2		1.022	13.9		1.049	13.8		1.014	14.9		45		1.026	10.2		1.02	18.3		1.04	18.7
IPI00125602.1	Guanine nucleotide-binding protein G(I)/G(S)/G(O) subunit gamma-13	0.4776	1	5	5	25		0.996	6.1		1.08	10.6		1.163	10.9		1.111	13.2		1.173	9.9		15		1.01	3.5		1.207	1.8		1.021	19.1		1.006	25.2		1.055	2.1		3
IPI00989529.1	synaptojanin-1 isoform b	0.4775	5	1	48	788		1.002	13.3		1.007	12.8		0.975	10.4		0.996	10.3		0.985	11		134		1.002	17.7		0.893	25.7		0.948	22.3		0.911	18.8		0.958	20.1		133		0.955	38.8		0.968	46		0.913	34.9
IPI00117583.3	Thymosin beta-10	0.4773	1	2	5	58		0.864	25.2		0.846	16		0.956	9.3		0.985	10		0.959	5.4		17		0.95	16.2		1.43	19.2		1.617	33.6		1.58	30.1		1.488	25.3		22		0.959	18.3		1.214	15.2		1.136	8.5
IPI00116281.3	T-complex protein 1 subunit zeta	0.4765	2	17	21	192		1.007	11.6		0.97	12.2		0.982	11.5		0.994	9.4		1.009	7.6		49		0.968	7.9		0.997	13.9		1.003	9.6		1.013	17		1.016	14		34		0.949	32.2		0.832	37.1		1.001	21.3
IPI00459442.1	reticulon-1 isoform RTN1-C	0.476	1	2	9	204		1.013	8.6		1.023	8		1.004	8.6		0.992	6.7		0.942	6.5		49		1.021	11.4		0.905	7.3		0.889	14.3		0.862	11.7		0.934	16.6		29		0.935	13.5		0.915	27.2		1.134	28.5
IPI00127050.1	Isoform 1 of Inorganic pyrophosphatase 2, mitochondrial	0.4758	5	14	14	64		0.98	17.9		0.947	10.3		0.971	12.7		0.985	16.4		0.95	15		20		1.007	18.3		1.291	15.1		1.169	27.7		1.286	32.8		1.132	19.1		11		1.069	19.1		1.173	15		1.025	9.8
IPI00323600.4	Coronin-1A	0.4751	3	16	18	256		1.032	15.6		1.04	10.4		1.031	9.7		1.006	9.9		0.986	11.7		58		1.025	15.5		1.107	25.8		1.194	17.1		1.147	18.3		1.055	13.4		55		1.143	12.4		1.19	26.1		0.978	22.2
IPI00776035.1	Uncharacterized protein	0.4749	3	1	47	687		1.03	15.2		1.037	11.2		1.039	9.9		1.037	8.5		1.017	9.3		121		0.982	12.8		0.836	15.8		0.816	19.9		0.802	22.2		0.897	15.3		134		0.892	19.2		0.819	21.9		0.939	27.1
IPI00380227.1	Neurogranin	0.4744	1	4	5	84		1.088	46.4		0.942	17.5		1.077	15.4		0.976	15.5		0.907	12.8		12		0.911	22.2		1.231	23.3		1.415	17.9		1.398	21.7		1.397	11.7		16		1.129	16.2		1.2	25		1.187	15.5
IPI00761613.1	Ras-related C3 botulinum toxin substrate 1	0.474	3	6	11	226		0.993	7.3		1.032	6.7		1.039	7.4		1.023	5.2		0.996	6.9		54		1.082	14.6		0.903	22.6		0.935	21		0.87	18.8		0.913	10.4		44		0.907	22.3		0.818	57.6		0.92	39.5
IPI00311369.1	Ubiquitin carboxyl-terminal hydrolase isozyme L3	0.4739	2	4	8	61		0.962	16.7		1.015	11.8		0.961	15.8		0.969	24.1		1.044	16		14		1.11	19		1.405	20.3		1.431	19.7		1.495	14.6		1.327	15.1		18		1.057	16.3		1.107	16.7		0.869	17.3
IPI00318614.9	Isocitrate dehydrogenase [NADP], mitochondrial	0.4735	2	21	22	183		0.996	11.9		0.993	8.7		1.011	8.6		0.998	9.4		1.017	7		59		1.002	11.2		1.021	19.7		0.965	16.5		0.965	15		0.944	14.2		25		0.906	10.1		0.891	24.9		1.024	40.5
IPI00331128.3	Ras-related protein Rab-8A	0.4734	2	3	10	90		1.061	7.3		1.037	8.1		0.983	4.1		0.985	7.3		1.004	7.6		16		1.021	4.8		0.955	13.7		0.857	7.1		0.944	24.3		0.918	10.7		11		1.01	18.3		0.806	8.1		0.858	13.5
IPI00230005.3	Isoform 1 of cAMP-dependent protein kinase catalytic subunit alpha	0.4729	2	11	17	278		1.078	15.4		1.043	11.3		1.033	9.6		1.025	12.8		0.998	7.7		76		1.014	14.9		0.847	10.7		0.856	16.9		0.835	18.1		0.902	8.2		40		0.91	30.4		0.939	20.8		1.054	42.6
IPI00987914.1	NADP-dependent malic enzyme isoform 2	0.4728	3	17	17	110		1.053	15		1.025	15.8		0.98	14.6		1.008	11.1		1.008	11		37		1.05	19.1		1.067	31		0.99	26.6		1.044	31.3		0.973	26.4		21
IPI00930898.1	neurofascin isoform 2 precursor	0.4727	3	6	47	560		0.977	9		0.99	11.4		0.989	13.4		1.002	10.7		0.971	9.6		96		1.012	13.7		0.956	17.7		1.005	21.9		0.988	19.1		0.943	17.8		122		1.046	19.8		1.008	36.4		1.101	36.9
IPI00126120.1	Maleylacetoacetate isomerase	0.4722	1	8	8	51		1.015	4.7		0.984	13.2		1.002	11.3		0.933	9.9		0.974	8.1		12		0.98	9.8		1.01	21.9		0.949	19.3		0.927	18.2		0.926	19.8		13		0.967	10.1		0.946	31.4		0.941	22
IPI00330063.6	F-actin-capping protein subunit alpha-1	0.472	4	6	9	93		0.988	6.8		1.043	9.8		0.987	13.5		1.009	12.2		0.999	9		14		1.023	11.6		1.048	7.5		1.295	23.7		1.254	13.9		1.122	17.8		13		0.984	10.9		1.028	25.8		0.993	32.7
IPI00125513.1	Mitochondrial import inner membrane translocase subunit Tim9	0.4719	1	4	4	10		1.015	7		0.982	7.7		0.958	4.5		0.955	10.7		0.997	5.8		10		1.07	5.8		1.169	19.6		1.321	29.3		1.244	25		1.235	25.1		7
IPI00896727.1	Cullin-associated NEDD8-dissociated protein 1	0.4715	2	47	47	523		1.021	9.8		1.007	8.1		1.014	9.5		1.021	8.1		1.011	7.6		132		1.022	14.4		0.862	16		0.868	16.1		0.842	20.9		0.896	13.7		100		0.886	21		0.793	13.1		0.994	20
IPI00882287.1	Uncharacterized protein	0.4712	2	19	19	82		1.009	13.3		0.975	11.3		0.98	12.8		0.99	21.3		1.003	7.6		21		1.039	18		0.98	23		0.969	19		0.913	32.1		0.971	19.7		19		0.996	17.9		1.097	26.6		0.903	33.8
IPI00122421.5	60S ribosomal protein L27	0.4706	4	5	6	39		1.05	8.1		1.023	12.1		1.008	6		0.936	4.7		0.975	12.7		14		1.073	38.5		0.898	13.7		0.964	22.8		0.954	6.2		0.971	7.2		5
IPI00110990.1	Dual specificity protein phosphatase 3	0.4703	2	6	6	67		1.125	8		1.01	19		1.035	10.7		1.076	19.8		1.051	14.2		14		1.091	8.2		1.073	17.5		1.095	49.1		1.112	36.4		1.118	14.5		14		1.008	12.7		1.107	23.6		1.085	25.1
IPI00338964.3	Isoform SERCA2B of Sarcoplasmic/endoplasmic reticulum calcium ATPase 2	0.4703	3	43	51	566		1.024	12.5		1.016	11.3		1.039	10.9		1.046	9.6		1.016	8.7		161		1	11.6		0.847	15.9		0.847	16.9		0.801	17.3		0.912	13.2		127		0.969	11.9		0.868	25.1		0.99	17.9
IPI00108143.1	Heterogeneous nuclear ribonucleoprotein H2	0.4699	1	7	16	202		1.038	17.4		1.076	10		1.037	13.1		0.996	10.4		1.025	14.7		32		1	18.2		1.146	16.8		1.091	16		1.151	21.6		1.065	10		48		0.953	22.8		1.102	17.2		1.017	11.3
IPI00475109.1	Isoform 1 of Serine/threonine-protein phosphatase 2B catalytic subunit beta isoform	0.4695	4	1	19	216		0.989	10.8		1.018	6.8		1.041	9.7		1.01	11.6		1.008	13.3		46		1.011	15.9		0.885	19.9		0.951	25.8		0.9	15.2		0.923	20.6		41		1.065	21		0.952	24.9		1.188	35.8
IPI00224093.2	Isoform 1 of Phytanoyl-CoA hydroxylase-interacting protein-like	0.4693	4	14	18	159		0.987	12.4		0.981	9		0.997	8.9		1.009	8.9		0.989	9.8		48		1.081	8.1		0.945	13.3		0.957	11.6		0.919	13		0.982	13		28		0.954	8.9		0.807	19		1.011	12.5
IPI00377731.2	Uncharacterized protein KIAA0513	0.4693	4	18	18	137		0.986	10.1		1.003	11		0.974	10.6		1.003	10		1.021	15		28		0.982	12.2		1.097	19.2		1.092	18.2		1.119	19		1.039	15.4		38		1.313	12.7		1.079	35.1		1.03	21.6
IPI00415908.4	Protein phosphatase methylesterase 1	0.4689	1	14	14	127		0.952	17.2		0.957	11.2		0.926	15.5		0.976	9.8		0.967	9.2		22		1.031	8.7		1.028	15.7		0.99	13.4		0.962	18		1.038	11		36		0.767	23.1		0.719	28.1		0.799	23
IPI00134746.5	Argininosuccinate synthase	0.4684	1	14	14	80		0.878	19.9		0.868	22.1		0.872	18.1		0.904	8.9		0.941	16.4		21		0.97	16		0.916	9.1		1.003	11.7		0.943	16.3		1.07	12.2		10		0.918	25.7		0.726	35.5		0.837	31.2
IPI00221826.1	Isoform Short of Serine/arginine-rich splicing factor 3	0.4677	4	6	7	78		1.027	19.2		1.064	4.5		1.035	8		1.035	8.9		1.056	8.8		13		1.079	13.9		1.211	13		1.113	24		1.293	23.7		1.173	29.5		13		1.389	17.7		0.969	33		1.163	39.2
IPI00118723.3	Serine/threonine-protein phosphatase 2A activator	0.4675	5	12	12	115		0.986	7.2		1.007	8.1		0.966	12.4		0.988	10.7		0.988	11.1		25		0.95	15.1		0.916	18.3		0.881	18.2		0.882	15.7		0.937	14.7		31		1.088	3		0.968	21.8		0.892	19
IPI00115650.4	Calcyclin-binding protein	0.4672	1	7	8	68		0.953	11.4		0.955	7.3		0.966	10.3		0.988	9.3		0.993	8.7		8		1.045	16.5		1.233	12.3		1.118	12.4		1.177	15.8		1.185	15.8		23		1.086	8.3		1.313	9.3		1.071	11.7
IPI00761237.2	Uncharacterized protein	0.4665	2	0	19	381		1.086	11.4		1.057	10		1.029	11.3		1.052	11		1.037	11.3		67		1.006	13.2		1.172	19.6		1.138	16.1		1.101	18.2		1.105	13.7		69		1.083	17.9		1.167	24		0.924	22.1
IPI00330303.7	Bifunctional purine biosynthesis protein PURH	0.4662	1	21	21	114		0.98	12.8		0.965	15		0.966	13.8		0.938	11.1		0.965	19.2		26		0.968	20.4		1.093	15.5		1.022	17.7		1.046	30.3		0.971	14.5		21		0.906	35		0.833	34.3		1.021	45.7
IPI00116770.1	Ras-related protein Rab-18	0.466	1	7	8	62		1.004	11.5		0.991	9.3		0.985	12.9		0.993	23.2		0.984	7.6		17		0.967	9.1		0.888	18.7		0.968	14.9		0.915	28.1		0.924	14.2		14		1.027	23		1.021	13.8		1.058	20.5
IPI00317902.3	Proteasome subunit beta type-5	0.4659	3	10	10	91		1.009	15.3		0.98	9.6		1.025	11.3		1.028	8.4		1.028	5.8		20		0.877	26.6		0.83	29.9		0.904	28.8		0.834	17.1		0.943	27.2		19		0.745	17.4		0.988	15.1		1.163	28.1
IPI00880581.3	Isoform 2 of Hydroxyacylglutathione hydrolase, mitochondrial	0.4654	4	8	8	68		1.002	7.7		1.033	12.1		1.025	7.5		1.015	8		1.031	6.2		23		1.006	8.4		1.097	9.8		1.076	10.1		1.101	11.8		1.071	7.1		13
IPI00473685.3	ubiquitin carboxyl-terminal hydrolase 14 isoform 2	0.4651	2	18	19	78		0.938	14.8		0.997	18.3		0.953	17.8		0.948	16.3		0.959	14.4		20		0.974	37.4		1.046	13.6		0.976	17.9		0.936	15.6		0.983	19.9		16		0.853	24.3		1.112	28.4		0.965	20.3
IPI00469317.4	Seryl-tRNA synthetase, cytoplasmic	0.4648	4	20	20	222		1.005	9.8		0.994	8.9		1.006	9.7		0.99	10.4		0.999	10.6		57		1.002	9.1		0.995	12.4		0.988	14.6		1.011	11.9		0.972	11.2		42		0.918	24.7		0.869	15.3		0.903	20.2
IPI00135087.3	COP9 signalosome complex subunit 5	0.4641	1	10	10	90		0.996	12.9		1.058	15.4		0.991	6.9		1.041	14.4		1.054	10.7		18		1.099	17.3		0.996	34.1		1.009	19.3		0.978	17.9		1.035	12.7		18		0.782	23.4		0.773	55.7		0.758	59.6
IPI00970147.1	58 kDa protein	0.4641	2	1	19	189		0.98	11.4		1.015	6.7		1.045	10.2		1.017	11.8		0.997	12.9		41		1.01	13.2		0.898	22.2		0.899	29.5		0.895	14.5		0.897	19.3		32		1.042	20.2		0.97	25.8		1.156	26.6
IPI00987580.1	Peptidyl-prolyl cis-trans isomerase	0.4634	1	2	10	208		1.015	13.8		1.067	12.2		1.023	11.3		1.025	8.8		1.034	9		67		1.008	15.6		1.09	17.5		1.049	17.2		1.117	19.2		1.033	15.2		41		1.016	21.2		1.148	20.9		0.96	15
IPI00989666.1	Gap junction alpha-1 protein	0.4634	2	14	15	314		0.998	13.3		1.052	11.4		1.021	8.9		1.015	11.7		1.074	7.4		33		1.035	10.9		0.83	18		0.788	20.7		0.806	21.1		0.875	12.5		60		0.77	18.8		0.881	52.3		0.891	41.4
IPI00169707.2	Uncharacterized protein	0.4632	1	0	21	182		0.952	20.8		0.979	18.1		0.985	8.8		0.992	13.1		0.988	12.1		41		0.986	13.7		1.45	31.5		1.597	28		1.612	29.5		1.427	18.9		42		0.915	36.7		1.034	23.5		0.893	19.1
IPI00221528.1	Beta-actin-like protein 2	0.4628	1	3	15	428		1.08	12.2		1.027	11.4		1.034	10.3		0.988	9.2		1.002	10.1		96		0.98	20.2		1.023	24.9		1.021	29.2		0.982	30.2		1.018	16.9		76		1.036	25.7		0.973	30.8		1.028	24.9
IPI00265299.3	plasma membrane calcium ATPase 3	0.4623	2	1	48	693		1.029	15.1		1.035	11.3		1.036	10		1.037	8.6		1.016	9.2		120		0.981	12.9		0.836	15.3		0.827	20.4		0.802	22.3		0.897	15.4		137		0.892	19.2		0.819	21.9		0.939	27.1
IPI00331345.5	40S ribosomal protein S3a	0.4621	3	13	13	100		1.008	7.6		1.006	6.2		1.006	6.7		0.986	7.9		1	3.9		26		1.016	10.3		0.977	16.3		0.995	15.1		0.959	19.3		0.986	11.9		28
IPI00606510.2	Propionyl-CoA carboxylase beta chain, mitochondrial	0.4621	3	15	15	132		0.932	14.2		0.965	20.5		0.936	13.9		1.013	20		0.959	13.6		25		0.971	19.2		1.062	16.7		1.01	21.1		1.021	21.2		1.001	19.5		27		0.938	29.6		0.635	102.3		0.866	52.2
IPI00990323.1	Uncharacterized protein	0.4621	3	10	11	158		1.037	18.8		1.052	14.6		1.01	9.6		0.997	7.5		1.005	10.4		30		0.979	16.2		1.357	30.1		1.305	24.7		1.371	32.7		1.283	23.7		29		0.979	33.7		0.931	16.6		0.927	22.5
IPI00122069.1	Protein kinase C gamma type	0.462	2	22	25	387		1.049	13.9		1.066	12.8		1.033	9.3		1.044	11.3		1.035	9		85		0.981	14.4		0.894	19.2		0.897	20.5		0.903	14.5		0.939	15.3		60		0.901	44		0.825	40.4		0.899	43.5
IPI00221540.1	Erlin-2	0.4618	1	9	12	113		0.946	8		0.974	16.4		1.04	10.7		1.009	15.1		0.979	9.5		22		0.996	21		0.973	19.2		0.935	25.7		0.961	17.7		0.94	14.4		27		0.746	23		0.85	7.9		0.803	17.1
IPI01027487.1	58 kDa protein	0.4617	1	1	15	162		0.995	9.9		1.007	9.7		1.005	7.1		1.009	9.2		0.997	13.8		39		0.986	15.1		0.943	16.5		0.959	16.3		0.91	14.6		0.963	14.3		29		0.908	9.3		0.967	11.2		1.049	19.7
IPI00284094.4	Isoform A of Cytosolic acyl coenzyme A thioester hydrolase	0.4615	4	14	14	269		1.016	9.9		1.011	7.9		1	10.7		0.992	8.3		1.006	9.5		63		1.057	10		1.109	21.4		1.144	17.3		1.112	18.1		1.059	14		55		1.024	11.6		0.879	36.4		1.015	36.3
IPI00330163.5	Isoform 2 of Calcium-dependent secretion activator 1	0.4614	1	1	50	639		1.025	10.3		1.04	10		1.017	10		1.026	9.4		1.034	9.6		160		1.02	12.5		0.891	19.9		0.86	20.4		0.839	20.3		0.918	17.3		110		0.858	30.9		0.802	33.1		0.915	34.4
IPI00119545.2	Prefoldin subunit 2	0.461	1	7	7	56		1.014	18.4		0.99	17.2		1.039	22.1		0.952	17.3		0.975	11.6		12		0.922	9.9		1.104	17.4		1.091	32.4		1.125	35.6		1.138	16.4		10		1.149	29.5		1.275	8		0.93	19.5
IPI00314950.2	60S acidic ribosomal protein P0	0.4606	2	4	12	192		1.015	9.4		0.991	9.2		0.978	11.2		0.988	9.7		0.997	6.5		40		0.976	11.6		0.985	10.9		1.013	11.3		0.994	10.9		1.013	8.8		40		0.989	24.1		0.893	17.6		1.01	16.2
IPI00458127.1	Isoform 3 of Drebrin-like protein	0.4606	3	15	15	232		0.98	23.4		0.976	27.2		0.96	23.3		1.014	16.8		0.977	19.8		35		1.027	30.3		1.307	33.4		1.371	28.4		1.355	26.2		1.264	26.7		39		1.11	22.5		1.093	32.7		0.907	37.5
IPI00318428.4	Isoform 1 of Centromere protein V	0.4603	1	8	8	64		0.974	16.4		1.031	15.5		1.028	10.5		1.032	13.8		0.917	10.2		11		0.96	15.1		0.936	18.2		0.909	6.9		0.871	16.7		0.92	14.2		16		0.988	19.4		1.03	70.9		1.007	16.7
IPI00421137.4	Kinesin heavy chain isoform 5C	0.4603	2	23	38	328		0.985	13.4		0.983	13.5		0.969	14.4		0.986	14.7		0.989	11.3		47		0.951	16.6		0.97	22.1		0.974	17		1.006	21.7		1.018	16.8		66		1.01	27.6		1.119	32.9		0.989	25.6
IPI00131084.4	Isoform 1A of Cytoplasmic dynein 1 intermediate chain 1	0.4602	5	16	18	166		1.053	17.3		1.02	17.3		0.996	11.4		1.05	14.5		1.052	15.6		31		0.934	12.3		1.125	18		1.03	14		1.071	14.4		0.965	12.8		25		1.067	48.5		0.942	22.5		1.042	23.5
IPI00928007.1	Uncharacterized protein	0.4601	8	67	75	593		1.025	12.3		1.018	11.1		1.022	12.8		0.991	11.8		1	10.7		165		0.985	13.1		0.838	13.2		0.84	15.3		0.817	15.4		0.865	14		107		0.849	20.8		0.755	33.4		0.932	16.7
IPI00111181.1	Vacuolar protein sorting-associated protein 35	0.4598	1	30	30	242		1.041	12.1		1.011	15.4		1.018	13.3		1	12.9		1.003	10.8		73		1.02	17.7		0.889	15		0.89	17.7		0.881	13.3		0.98	13.2		38		0.803	25		0.929	31		1.28	51.1
IPI00677102.1	60S ribosomal protein L31-like isoform 1	0.4597	7	6	6	87		1.054	9.2		1.063	7.3		1.018	6		0.987	8.2		1.01	7.3		19		1.014	20.2		1.03	15.3		0.98	15.9		0.975	21.6		0.943	20.9		16		0.994	18.2		1.041	28.2		1.001	33.1
IPI00344142.4	Protein lin-7 homolog A	0.4592	1	5	9	74		1.021	7.3		1.047	10.7		1.054	7.8		1.017	6.6		1.002	8.4		16		0.927	9.8		1.003	15.3		1.009	7		1.086	5.3		1.048	9.8		15
IPI00989123.1	Isoform Cytoplasmic of Phospholipid hydroperoxide glutathione peroxidase	0.4588	5	8	8	88		1.025	7.9		0.996	7.3		0.991	11		1.038	7.6		1.007	6.3		18		0.988	17.7		0.957	18.9		0.93	14.9		0.928	23.4		0.95	12.4		24		0.866	43.9		0.668	5.8		0.824	52.5
IPI00132050.1	NADH dehydrogenase [ubiquinone] 1 subunit C2	0.4583	3	8	8	74		0.979	7.3		0.983	7.5		0.966	6.6		0.981	6.3		0.963	5.7		17		1.04	9		0.911	3.2		0.885	9.1		0.888	10		0.939	6.2		11		0.888	9.4		0.826	13.6		0.92	14.9
IPI00115824.1	Protein NipSnap homolog 1	0.4577	3	12	12	115		0.989	9.6		0.993	10.8		1.004	7.5		1.009	9.9		0.989	8.2		44		1.057	22.1		0.865	20.9		0.891	28.1		0.895	20.6		1.001	20		12		0.852	8.8		0.905	24.2		0.873	28.2
IPI00319652.2	Glutathione peroxidase 1	0.4577	1	7	7	25		0.935	14.7		0.997	8.7		1.035	13.6		1.052	13.6		1.03	18.7		9		0.939	5.1		0.978	2.9		1.059	17.5		1.029	3.8		1.011	7		3		0.77	58.2		0.803	44.8		0.499	12.7
IPI00132390.5	NADH dehydrogenase [ubiquinone] 1 beta subcomplex subunit 4	0.4574	1	4	4	84		0.995	8.3		0.986	7		0.973	9.5		0.989	3.9		0.964	8.5		18		0.994	7.8		0.92	15.9		0.845	10.7		0.809	12.9		0.93	5.7		22		1.025	28.2		1.199	108.8		1.256	63.3
IPI00133916.2	Heterogeneous nuclear ribonucleoprotein H	0.4566	2	5	15	218		1.03	19.1		1.057	13.3		1.044	10		1.041	13.4		1.031	13.8		37		0.982	15.5		1.146	16.9		1.09	17.6		1.151	22.1		1.084	10.6		47		0.883	27.4		1.015	32.4		0.939	15.5
IPI00986743.1	Microtubule-associated protein	0.4566	2	11	29	160		0.977	15.8		0.944	11.1		0.968	10.6		1.029	14.5		1.023	12.3		25		0.988	11.6		1.084	16.3		0.974	13.4		1.1	17.5		1.015	11.9		41		1.169	25.5		1.092	41.9		0.897	46
IPI00943452.1	Isoform 3 of Flotillin-2	0.4565	5	15	16	89		0.928	9.8		0.926	11		0.992	14.2		0.951	12.5		0.999	11.6		30		1.01	10.6		0.917	18.3		0.886	10.2		0.857	19.1		0.881	14.7		19		1.095	46.4		0.903	31.4		1.083	8.5
IPI01008141.1	Isoform PLEC-1I of Plectin	0.4564	14	165	172	1056		0.976	16.8		0.985	14.7		0.994	13.6		0.992	13.9		1.001	14		268		0.983	16.1		0.919	21.4		0.926	21.7		0.93	24		0.948	19.6		173		0.861	24.9		0.899	29.8		0.913	31.9
IPI00121105.2	Hydroxyacyl-coenzyme A dehydrogenase, mitochondrial	0.4554	1	8	9	68		0.923	12.6		0.972	7.8		0.951	13.4		0.956	12.1		1.08	8.4		20		0.969	6.6		1.012	7.1		1.007	11.1		1.012	8.6		0.954	8.4		8
IPI00171974.1	Charged multivesicular body protein 4b	0.4554	1	8	8	105		0.971	19.4		0.913	16.6		1.015	14.2		1.067	15.3		0.971	17.7		8		1.043	23.7		1.318	20.5		1.216	16.6		1.267	21.4		1.193	20.1		30		1.072	16.6		1.338	46.8		1.079	34.6
IPI00124829.5	Actin-related protein 2/3 complex subunit 3	0.4551	4	9	9	98		1.058	14.2		1.032	13.6		1.042	14.2		1.046	9.1		1.047	11.6		31		1.021	6.4		0.974	10.7		0.998	7.8		0.92	9.7		1.008	13.6		22		1.055	9.8		1.074	19.7		1.004	15.1
IPI00480414.2	Isoform 2 of Reticulon-3	0.455	5	30	31	368		1.025	11		1.031	10.4		1.03	8.1		1.018	12.8		0.999	7.1		64		1.018	19.7		1.028	19.9		1.104	23.3		1.128	26.5		1.082	20.6		66		1.014	37.2		0.981	33.6		0.978	28.2
IPI00124286.2	AP-3 complex subunit mu-2	0.4545	1	8	11	99		1.062	19.9		0.997	25.9		1.043	28.7		1.053	11.9		1.009	28.9		17		0.932	18		0.922	15.6		0.916	25.1		0.876	26		0.891	42		23		0.951	10		0.995	13.1		1.176	18.2
IPI00228757.1	Isoform Short of Thymosin beta-4	0.4545	2	4	7	142		0.849	16.3		0.84	13		1.033	17.9		0.94	14.1		0.963	13.4		16		1.004	16.8		1.408	20.4		1.55	24.1		1.504	30.2		1.451	24		51		1.023	16.6		1.296	23.9		0.977	16.4
IPI00129451.1	Copine-6	0.4542	2	18	19	135		1.071	17.2		1.129	22.3		1.058	16		1.084	14.9		1.057	17.2		34		1.06	15.8		1.151	21		1.133	33.6		1.111	35.7		1.067	19.5		21		0.967	9.7		0.814	22.6		0.891	7
IPI00989034.2	Uncharacterized protein	0.4541	1	1	35	368		0.991	16		1.009	12.9		0.985	12.4		0.986	13.1		0.974	13.2		97		0.965	16.7		0.828	23		0.872	19.2		0.832	18.2		0.938	16.1		60		1.061	25.4		0.925	30		1.324	32.4
IPI00402981.2	Isoform 2 of 40S ribosomal protein S24	0.4538	5	7	7	42		1.024	6.8		1.005	6.7		0.985	8.1		1.036	5.6		1.035	13.2		13		1.042	10.2		1.019	13.5		0.929	7.3		0.947	7.8		0.963	5.8		10
IPI00131176.1	Cytochrome c oxidase subunit 2	0.4537	1	7	7	226		1.022	15.8		0.98	12.1		0.961	11.3		1.017	12.8		1	10.4		56		1.067	10.8		0.949	31.8		0.879	18.3		0.832	18.8		0.966	13.4		29		0.955	16.1		0.882	25.4		0.987	43.6
IPI00266899.6	Peptidyl-prolyl cis-trans isomerase FKBP1A	0.4537	1	4	5	38		1.008	4		1.014	5.1		0.999	5.6		0.994	4.4		0.969	4.1		16		0.961	15.5		1.023	11.9		1.094	15.1		1.254	25.1		1.127	9.8		11		0.932	14.3		1.071	21.4		0.855	23.5
IPI00608020.4	ferritin light chain 1	0.4536	4	6	6	98		1.058	11.8		1.004	9.6		1.136	9.6		1.221	11.1		1.117	11.1		8		0.993	12.1		1.261	22.5		1.149	14.6		1.158	12.5		1.079	8		19		0.979	18.2		0.906	28.7		0.882	20.1
IPI00125899.1	Catenin beta-1	0.4533	7	27	27	245		1	10.6		1.015	12.3		1.004	9.1		0.983	7.4		0.977	15		54		0.969	20		0.972	26.6		0.978	33		0.907	24.9		0.925	19.6		44		0.895	21		0.752	33.3		0.882	55.8
IPI00989734.1	proteasome subunit alpha type-2	0.453	2	7	7	81		1.017	22.6		1.012	22.3		0.953	22.6		1.013	15.1		1.035	18.4		23		0.932	7.8		0.969	25.5		0.936	16.6		0.906	22.5		0.904	15.6		12
IPI00975231.1	Uncharacterized protein	0.4528	7	4	4	15		1.142	5.2		1.068	15.1		1.104	3.4		1.004	4.4		1.055	13.5		7
IPI00129622.3	Synaptotagmin-2	0.4526	1	9	17	435		1.041	14.5		1.024	9.3		1.02	7		1.029	9.7		0.984	11.2		93		0.973	15.6		0.906	20.4		0.841	20.3		0.841	17.5		0.874	19.3		83		0.912	17.7		0.793	28		0.987	15.5
IPI00377681.2	Isoform 2 of Protein KIAA1045	0.4518	2	1	13	122		1	14.5		0.961	8.5		1.022	7.7		0.974	9.7		0.962	10.1		31		0.94	21.6		0.88	12.6		0.821	25.1		0.816	16.9		0.933	15.5		19		1.042	30.5		0.954	54.2		1.02	48.3
IPI00409462.2	Spliceosome RNA helicase Ddx39b	0.4509	4	20	21	124		1.048	10.4		1.021	10.7		1.031	8.2		1.023	12.4		1.05	10.3		46		0.924	13.3		1.02	14		0.994	12.9		0.966	16.4		0.946	13.6		19
IPI00121276.4	Trans-2-enoyl-CoA reductase, mitochondrial	0.4504	2	7	7	73		0.907	12.5		0.938	24.6		0.818	24.1		0.9	33.6		0.984	16.5		12		0.959	29		1.025	23.1		0.993	18		1.05	30.2		0.898	20.1		15		0.813	10		0.927	21.5		0.933	25.6
IPI00114246.2	NADH dehydrogenase [ubiquinone] 1 beta subcomplex subunit 11, mitochondrial	0.4503	1	5	5	220		1.009	25.5		0.999	16		1.026	20.5		1.042	17.1		1.034	11.5		29		1.052	11.5		0.933	11.4		0.898	11.2		0.914	19.4		0.95	9.9		43		0.915	14.7		0.819	39.1		0.887	22.3
IPI00399943.3	Actin-related protein 2/3 complex subunit 5	0.4503	2	5	5	18																			1.001	11.8		1.216	15.9		1.247	15.4		1.238	13.8		1.281	6.4		11
IPI00123744.1	Cystatin-C	0.45	2	7	7	56		0.89	10		0.9	15.3		0.956	17.4		0.864	7.5		0.898	8.6		13		1.037	10.5		1.073	14		1.063	15.5		0.93	10.5		0.974	11.1		9		1.184	43.9		1.069	18.4		1.274	31.5
IPI00459722.2	Uncharacterized protein	0.4497	13	12	16	230		1.076	10.7		1.079	8.7		1.065	12.3		1.063	10.1		1.044	12.6		57		1	10.6		1.07	23.6		1.063	14.2		1.012	10		1.056	15.5		34		1.057	17.2		0.999	25.5		1.001	34.5
IPI00124292.1	Brain protein 44-like protein	0.4495	4	5	5	22		0.997	7.3		0.994	9.4		1.023	9		0.971	6.8		0.995	4.6		11
IPI00132248.1	Somatostatin	0.4483	1	3	3	38		0.769	28.3		0.961	18.5		0.968	39.3		0.823	32.7		0.837	35.6		12		1.008	25.8		1.182	13.9		0.993	36.8		1.295	33.3		0.93	51.5		7
IPI00650057.1	Uncharacterized protein	0.4481	8	1	13	102		1.06	17.2		0.986	12.5		0.995	18.1		1.023	9.3		0.988	13.2		23		1.002	11.5		1.023	20.8		0.923	17.4		0.937	24.7		0.957	15.9		13		1.09	68.8		0.92	85.3		1.274	119.1
IPI00322095.4	Putative uncharacterized protein	0.4476	3	1	4	99		0.899	29.8		0.918	17.5		0.966	0.3		0.779	56.5		0.985	7.8		3		1.027	21.5		1.573	47.3		1.8	42.8		1.727	38.9		1.533	23		24		1.143	11.6		1.399	17.7		1.089	0.5
IPI00956778.1	poly(rC)-binding protein 2 isoform 4	0.4472	4	4	11	185		1.015	16.1		0.995	10.8		1.022	11.7		1.025	9.5		1.056	11		32		0.998	12.1		1.133	14.9		1.041	15		1.121	18.5		1.065	11.4		36		0.978	7.9		0.888	14.2		0.992	10
IPI00322096.8	Multifunctional protein ADE2	0.4471	3	19	19	80		1.02	12.6		1.005	14.9		1.019	14.1		1.025	10.9		1.044	18.5		23		1.007	14		0.949	17.7		0.953	16.5		0.863	30.9		0.885	10.1		18
IPI00132623.3	NADH dehydrogenase [ubiquinone] 1 beta subcomplex subunit 9	0.4469	1	5	5	82		0.973	7.7		0.979	5.9		0.967	6		0.972	19		0.947	9.8		15		1.033	11.9		1.098	16.9		0.95	17.7		1.061	17.8		1.025	14.9		18		0.627	42.6		1.162	29		1.207	80.3
IPI00894581.1	Isoform 2 of Carbohydrate kinase domain-containing protein	0.4463	3	8	8	90		1.009	10.8		0.959	15.2		0.982	15.8		0.99	16.7		0.909	12.4		15		0.931	21.4		1.075	22.9		0.994	20.5		0.941	14.7		0.928	16.3		13		0.955	23.8		1.062	49.9		1.224	43.3
IPI00117288.3	Heterogeneous nuclear ribonucleoprotein A/B	0.4456	3	11	12	152		1.036	13.8		1.006	8.7		1.005	13.7		1.025	12.4		1.037	11.6		39		0.979	22.2		1.069	15.1		1.029	19.8		1.063	16.7		1.033	11.7		24		1.194	1.9		1.652	34.6		0.823	44.3
IPI00318496.1	Glutamate decarboxylase 1	0.4452	4	19	20	214		0.954	9.8		0.959	12.2		0.972	11.9		1.004	10.1		0.945	8.8		57		0.983	13.9		0.88	17.1		0.886	22.7		0.891	18.9		0.95	16.6		32		0.879	16.8		0.837	15.5		0.876	27.6
IPI00109311.3	Isoform 1 of Na(+)/H(+) exchange regulatory cofactor NHE-RF1	0.4451	1	12	12	236		1.014	14.8		1.023	11.7		0.997	10.5		0.966	11.4		0.991	12.8		24		1.028	14.7		1.462	16.2		1.42	21.7		1.512	20.7		1.367	13.2		47		1.126	24		1.245	30.6		0.987	37.3
IPI00122743.2	Aspartyl-tRNA synthetase, cytoplasmic	0.4451	2	19	19	97		1.004	13.6		0.98	9.3		1.012	8		1.014	15.6		0.973	11.1		24		0.948	11.7		0.923	14.5		0.904	14.7		0.94	10.3		0.881	12		15		0.904	12.8		0.865	29.9		1.054	23.6
IPI00111981.1	Isoform 1 of Obg-like ATPase 1	0.4444	3	14	14	169		1.079	10.6		1.032	10.9		1	8.8		1.035	8.6		1.014	10.9		41		0.927	12.1		0.909	12.9		1.015	15.3		1.051	16.3		0.984	13.1		22		1.018	9.9		1.261	9.9		0.981	16.3
IPI00338854.3	Guanine nucleotide-binding protein G(k) subunit alpha	0.4435	1	4	14	208		1.038	13		1.036	18.5		1.067	16.8		1.034	11.2		1.009	13.5		54		0.995	13.3		0.936	27.2		0.974	15.2		0.847	11.3		0.927	9.3		24		0.89	19.8		0.78	27.7		0.955	18
IPI00125776.1	Mitochondrial import inner membrane translocase subunit Tim8 A	0.4433	1	4	4	9		1.014	5.6		0.988	16.7		0.929	7.7		0.979	8.4		1.016	7.2		5
IPI00133948.1	Peptidyl-prolyl cis-trans isomerase FKBP2	0.4429	1	5	5	98		1.013	14.1		0.979	16.3		0.978	9.8		1.017	11.4		1.042	19		22		1.053	14.9		1.283	21.7		1.234	13.7		1.27	4.6		1.191	9.6		9		0.885	6.7		0.814	6.5		0.995	5.3
IPI00169448.1	NEDD8-conjugating enzyme Ubc12	0.4426	2	9	9	79		0.913	21.6		0.982	15.4		0.951	11.5		0.985	8.3		1.004	12.3		23		1.034	15.9		1.062	21.8		1.016	20		0.959	24		1.06	15.9		14		1.114	37.9		1.118	26.2		1.206	57.8
IPI00849927.1	60S ribosomal protein L10a	0.4424	2	9	10	60		1.011	14.1		1.04	6.8		1.051	5.8		0.997	10.6		1.05	5.9		21		1.053	5.9		0.945	12.1		0.95	8		0.892	7.7		0.989	12.8		12
IPI00133034.3	Histidine triad nucleotide-binding protein 2, mitochondrial	0.4417	1	5	5	26		0.958	8.7		0.946	9		0.934	9.1		0.97	7.9		0.982	8.7		12																			1.009	15.1		1.272	10.6		1.009	34.9
IPI00319320.4	Isoform 1 of Nck-associated protein 1	0.4415	4	44	44	383		1.014	14.9		1.011	11.8		1.016	12.8		0.989	10.5		0.972	13.5		120		1.011	9.4		0.845	17.1		0.85	11.6		0.843	16.4		0.906	13.2		51		0.975	18.4		0.824	23.8		1.103	20.6
IPI00337980.5	Ras-related protein Rab-21	0.4414	2	9	9	38		1.059	10.4		1.02	8.1		1.022	8		1.018	8.1		1.031	7.4		13		1.031	11.1		1.076	17.6		0.99	21.1		1.045	4.6		1.025	6.2		7
IPI00129282.2	disks large homolog 2	0.4413	7	23	29	283		1.035	12.8		1.032	13		1.025	10.5		1.017	9.4		1.011	10		68		0.97	19.7		1.115	21.6		1.105	17.3		1.086	20.7		1.08	16.3		52		0.96	21.1		0.983	22.4		0.944	21.6
IPI00555004.3	Alcohol dehydrogenase class-3	0.4412	1	14	14	107		1.008	10.1		1.025	17.9		0.989	17.6		1.046	9.5		1.062	9.8		27		1.003	8.4		0.992	15.3		1.065	11.5		1.059	12.9		0.996	12.3		20		0.945	12.7		0.939	18.5		0.95	34
IPI00329927.4	Neurofascin	0.4411	1	3	44	629		0.979	10.6		0.992	12.1		0.989	14.6		1.002	11.8		0.97	9.6		107		1.003	13.7		0.976	17.3		1.004	20.5		0.988	19.1		0.954	17.3		135		0.991	13.6		0.992	34.4		0.936	27.4
IPI00757771.1	Isoform 2 of Neuroplastin	0.4408	3	8	18	366		0.992	11.5		0.997	10.1		1.042	7.8		0.996	10.8		0.979	12.2		64		1.003	13.7		1.052	19.4		1.023	17		1.013	14.3		1.049	9.7		86		1.003	18.6		1.003	21.5		0.999	24.4
IPI00453826.2	Matrin-3	0.4397	2	35	35	398		1.039	19.3		1.067	14.4		1.058	14.2		1.03	12.7		1.025	11.1		75		0.949	15.8		1.105	18.1		1.056	18.4		1.063	17.5		1.039	14.9		90		1.065	24.2		1.181	32.4		1.022	35.5
IPI00407158.2	Isoform 2 of Serine racemase	0.4395	5	9	9	70		0.985	11.4		1.007	12.8		0.994	9.8		0.965	14.7		0.986	7.6		22		1.081	7.2		1.182	13.4		1.138	11.6		1.222	11.9		1.214	11.4		17		1.18	9.8		1.199	35.2		1.042	10
IPI00989726.1	14-3-3 protein theta-like	0.4395	1	2	18	448		1.027	12.5		1.046	10		0.99	11.2		1.01	9.2		0.999	7.2		83		1.029	15.7		1.072	17.2		1.101	15.9		1.09	13.3		1.068	9.8		87		0.998	21		0.994	27.8		1.018	40.9
IPI00118020.1	Cell adhesion molecule 3	0.4394	4	12	12	290		1.045	13.6		1.04	9.1		1.051	11.5		1.018	10.8		1.028	10.1		48		0.998	11.4		0.989	19.1		1.011	22.1		0.961	18		0.968	14.8		62		1.02	11.5		1.037	19.7		1.015	10.3
IPI00752419.5	Uncharacterized protein	0.4394	1	1	49	238		0.927	20.9		0.92	24.3		0.924	19.5		0.937	16.4		0.964	16		45		1.047	22.9		1.024	15.4		0.993	22.9		0.953	16.6		0.976	15.3		25		0.92	19		0.751	43.5		0.769	37.1
IPI00114710.4	pyruvate carboxylase, mitochondrial isoform 2	0.4389	3	40	40	349		0.983	14.9		0.998	13.7		0.993	10.7		0.999	18.2		1.006	14.6		88		0.992	16.8		1.005	18.1		1.002	23.4		0.938	14.1		0.97	16.6		76		1.005	31		0.898	34.2		1.02	29.7
IPI00918942.1	11 kDa protein	0.4388	2	3	3	11		0.729	46.5		0.949	2.7		1.101	7.9		0.944	24.1		0.88	16.9		3		0.915	14.3		0.898	7		0.963	33.8		0.84	19.6		1.045	14.2		5
IPI00228253.2	Acetyl-CoA acetyltransferase, cytosolic	0.4383	4	11	11	131		1.051	14.3		1.021	19		1.049	8.6		1.045	10.7		1.069	16.1		25		1.034	11.5		1.048	15.5		1.078	20.5		0.973	17.9		1.03	14.6		30		0.879	14.7		0.86	24.5		1.17	13.7
IPI00467914.3	Histone H1.0	0.4381	2	12	12	134		1.09	12.1		1.064	9		1.138	14		1.07	12.5		1.09	10.9		40		0.931	14.3		0.801	11.5		0.759	10.5		0.776	8.2		0.827	12.4		33		1.127	13.8		1.152	12.5		1.102	17.7
IPI00222546.5	60S ribosomal protein L22	0.4375	1	4	4	15		1.033	8.8		1.052	19.1		0.997	10.6		0.967	14.7		0.949	8.3		5		0.99	6.4		1.003	5.3		1	5.6		1.054	7.3		1.07	3.1		5
IPI00336318.1	Phosphatidylinositol-5-phosphate 4-kinase type-2 beta	0.4375	1	9	15	182		1.03	13.7		0.963	12.7		1.017	6.6		0.979	11.4		0.99	8.9		39		1.029	9.8		0.97	11.6		1.057	15.8		1.034	13.6		1.018	21.8		36		1.064	2.2		1.145	1.2		1.144	8.9
IPI00875420.1	Uncharacterized protein	0.4374	2	1	19	343		1.096	10.8		1.076	8.7		1.042	9.7		1.064	8.8		1.036	10.5		56		1.007	12.6		1.172	18.8		1.134	14.9		1.098	18.2		1.106	12.9		68		1.083	17.9		1.167	24		0.924	22.1
IPI00556765.1	Isoform 2 of Sorcin	0.4372	2	8	8	74		0.996	8.8		0.988	14.4		0.997	13.2		1.026	10.1		1.058	13.4		18		0.955	11		1.059	13.6		1.072	26.9		1.034	7		0.996	19.5		10		1.028	16.1		1.028	25.3		0.974	8.7
IPI00230623.8	60S ribosomal protein L32	0.437	4	7	7	47		1.017	6.5		1.006	6		1.022	7.3		1.006	5.5		0.974	6.9		14		1.046	8.6		0.958	16.1		1.027	15.1		0.96	11.4		0.95	10.8		15		0.979	30.7		1.107	29.4		0.98	11.3
IPI00124282.1	Ras-related protein Ral-A	0.4369	1	5	8	171		0.985	8.6		0.997	6.8		0.99	6.2		1	5.7		0.99	4.4		37		1.027	14.1		1.1	19		1.029	17.1		1.021	16.6		1.036	17.3		37		0.924	20.8		1	17.1		1.139	25.1
IPI00857329.1	Uncharacterized protein	0.4367	5	8	12	255		0.966	12.9		0.954	12.3		1.038	9.3		0.998	6.2		0.956	7.1		44		1.048	11.2		1.059	19		1.055	13.8		1.087	14.7		1.07	12.5		59		1.041	15.9		1.013	27.1		0.971	37.7
IPI00775779.11	Uncharacterized protein	0.4366	4	1	16	256		1.009	9.8		1.031	10.8		1.048	8		0.997	14.7		0.966	7.7		53		0.995	10.8		1.013	17.8		0.946	18.5		0.991	14.3		1.052	12.3		41		1.119	22.4		0.962	21.2		0.951	30
IPI00420734.1	Isoform 1 of Mitochondrial fission factor	0.4364	8	6	6	58		0.944	17		0.903	19.8		1.04	20.7		0.939	7.1		0.988	14.1		11		0.985	11.6		0.954	14.3		0.965	13.8		1.148	26		1.111	23.6		12
IPI00753072.3	Uncharacterized protein	0.4358	1	3	5	71		1.069	12.3		1.087	12.4		1.052	19.3		1.059	16.4		1.039	4.7		9		1.051	22.9		1.062	22.8		1.023	22.9		1.191	31.3		1.123	15.7		14		0.722	11		1.132	62.1		1.136	29.1
IPI00874549.1	kinesin light chain 1 isoform 1A	0.4354	8	1	21	155		0.962	13.9		0.987	11.1		0.982	10.9		0.973	7.4		1.036	8.6		29		0.975	8.9		1.198	10.4		1.146	14.9		1.241	15.6		1.129	12.3		35		0.95	42.8		0.995	30.6		0.87	22.8
IPI00759904.1	Isoform 2 of NADH-cytochrome b5 reductase 3	0.4353	3	8	8	90		0.962	12.6		0.934	13.9		0.91	8.2		0.967	12.7		0.938	11.3		24		1.017	15.2		0.923	19.7		0.854	15		0.821	23.1		0.938	16.8		21		0.948	0.9		1.103	5.9		1.024	11
IPI00128346.1	CDGSH iron-sulfur domain-containing protein 1	0.4352	1	4	4	89		0.986	3.9		0.971	6.2		1	4.6		0.983	5.7		0.959	3		22		0.995	7.3		0.926	10.8		0.895	8.8		0.873	11.8		0.948	7.2		24		1.035	10		0.958	2		1.065	4.4
IPI00125807.3	Mannose-6-phosphate isomerase	0.435	2	12	12	104		1.054	13.5		1.084	18.8		1.009	18.4		1.061	9.9		0.99	10.8		27		0.965	13.8		0.976	14.3		0.955	22		0.906	11.6		0.955	15		18		1.353	181.2		0.614	68.7		1.054	195.5
IPI00124820.2	Coronin-1C	0.4346	1	15	17	187		0.996	13.9		1.045	11.3		1.009	9.4		1.041	7.1		1.009	12.7		43		1.054	18.5		1.029	18		1.067	19.6		1.005	18.8		1.011	13.1		31		1.061	17.2		0.997	19.9		1.007	26
IPI00309658.2	Tropomodulin-1	0.4345	1	10	11	47		0.992	30.9		0.973	34.2		0.986	22.6		0.866	18.2		0.929	23		7		1.018	6		1.308	7.8		1.345	20.1		1.373	13.1		1.196	8.8		11		1.093	19.4		1.22	43.5		0.921	13.5
IPI00111416.1	Syntaxin-12	0.4343	1	10	10	88		1.009	8.7		0.891	26.7		0.94	13.4		1.001	20		0.969	8		11		0.899	15.5		0.845	50.5		0.884	59.4		0.911	43.6		0.983	19.3		12		0.883	27		0.916	13.2		1.246	87.8
IPI00410985.4	Isoform 4 of Cell adhesion molecule 1	0.4341	8	12	12	119		0.973	16.2		1	12.8		1.028	11.3		0.954	9.6		0.983	14.7		22		1.009	18.9		1.005	19.3		1.138	29.6		0.983	24.3		1.022	15.2		27		0.991	17.3		0.807	36.2		0.997	38.7
IPI00986228.1	Uncharacterized protein	0.4338	1	1	5	27		1.147	9.3		1.16	10.3		1.142	16.1		1.116	7.2		1.136	3		7		0.807	30.3		0.761	37.8		0.818	20.7		0.878	21.6		0.904	24.8		14		1.074	102.3		1.299	26.7		1.119	19.7
IPI00269408.1	Isoform 1 of Synaptosomal-associated protein 47	0.4334	6	14	14	173		0.961	9.3		1.015	13.1		0.97	15.8		1.006	10.6		1.009	12		34		0.998	13.6		0.99	26.6		0.967	21.6		1.011	25.6		0.99	20.3		28		1.056	16.3		1.045	46.1		1.088	15.1
IPI00120475.1	40S ribosomal protein S12	0.4331	7	5	5	28		1.029	6.8		0.968	13.2		0.976	4.2		0.971	6.8		1.001	13		13		0.969	1.3		1.105	15.2		1.299	11.7		1.057	5.6		1.086	0.7		3
IPI00874728.1	Isoform 2 of Tropomyosin beta chain	0.4331	4	3	16	127		0.902	14.1		0.971	12.7		0.963	8.2		0.999	9.6		0.987	9.5		25		0.988	15		1.379	35.9		1.565	29.6		1.543	28.7		1.366	22.7		28		0.784	27.8		1.044	8.2		0.847	15
IPI00221602.1	Sideroflexin-5	0.4327	3	12	12	160		0.871	11.7		0.845	8.8		0.89	9.6		0.886	11.6		0.872	7.2		43		1.021	12.9		0.907	12.7		0.872	17.1		0.869	14.6		0.929	19		35		1.184	74.1		0.968	6.5		1.122	23.1
IPI00420261.5	High mobility group protein B1	0.4326	10	3	12	162		1.019	13.6		1.066	13.7		1.125	10		1.057	8.5		1.097	8.9		49		0.977	8.8		1.219	14.6		1.1	11.6		1.214	16.1		1.088	11.4		41		0.972	10.4		1.009	29		0.901	38.5
IPI00828663.1	ELAV-like protein 4 isoform c	0.4326	3	1	12	83		1.065	19.2		0.944	14.1		1.015	14		1	13.2		1.004	10.8		15		1.019	10.5		1.054	16.7		0.934	16.9		0.959	21.5		0.993	16.6		12		1.018	67.7		1.012	78.5		1.055	86.1
IPI00647986.1	Isoform 1 of Protein KIAA1045	0.4325	2	2	14	125		1.005	14.1		0.965	8.3		1.023	7.5		0.969	9.9		0.963	10		32		0.93	17.2		0.884	15.5		0.891	25.7		0.834	20.3		0.96	13.5		22		1.009	20.9		0.909	31.5		1.001	44.1
IPI00228978.2	Isoform 1 of Clathrin light chain B	0.4323	3	1	11	269		1.015	14.6		1.023	7.2		1.036	11.8		1.021	10.7		1.021	9.2		45		1.027	18.1		1.546	27.2		1.514	17.8		1.481	18.5		1.441	21.6		50		1.048	14.7		1.119	33.4		0.949	33.9
IPI00876489.1	tyrosine-protein phosphatase non-receptor type substrate 1 isoform 1	0.4322	3	1	16	292		1.009	10.1		1.034	10.8		1.047	11.2		1.002	14.7		0.966	7.8		59		0.995	11.4		1.015	17.2		0.944	17.3		1.01	9.7		1.064	12.9		46		1.082	19.2		0.962	21.5		0.952	30.9
IPI00652675.2	Uncharacterized protein	0.432	3	14	14	175		0.956	11.4		0.971	12.1		0.968	10.3		0.981	8.8		0.946	8.4		50		1.018	14.4		1.042	31.4		1.113	20.5		1.151	22.3		1.085	18.9		27		0.943	15.1		0.906	20.1		0.976	32.3
IPI00124742.3	Isoform Long of Eukaryotic translation initiation factor 4H	0.4315	2	8	8	104		0.963	19.6		0.938	11.7		0.954	6.2		0.973	13.9		1.001	7.7		19		0.935	22.6		1.091	18		1.128	17.9		1.141	21.8		1.077	13.3		27		1.052	116.2		1.044	82.6		0.845	60.1
IPI00153642.1	Isoform 1 of Ubiquilin-1	0.4313	1	2	13	256		0.931	21		0.975	23.2		0.983	14.1		1.029	25.4		1.009	26.4		33		0.919	22.9		1.339	33.1		1.272	27.6		1.329	31.8		1.124	17.8		26		1.019	26.8		0.932	39.2		0.913	18.5
IPI00751759.1	Isoform 1 of Polypyrimidine tract-binding protein 2	0.4313	2	10	12	109		0.999	39.9		0.993	26.4		1.082	21.9		0.954	21.2		0.929	22.8		15		0.951	13.4		0.952	20.9		0.994	25.6		0.891	15.6		0.977	13.8		24		1.1	49.6		0.926	58.7		0.944	114.6
IPI00120513.3	Isoform 1 of COP9 signalosome complex subunit 2	0.4312	3	15	15	116		0.956	15.1		1.016	16.4		1.013	14.1		1.006	19.1		1.014	17.2		32		0.989	14.9		0.887	19.8		0.889	13.1		0.834	17.2		0.921	14.6		18		0.877	15.7		0.899	45.4		1.139	15.1
IPI00462934.3	Far upstream element-binding protein 2	0.4305	1	20	23	195		1.046	15.6		1.011	9.6		1.012	12		0.97	14.8		1.016	12.3		19		1.004	11.7		1.208	17.4		1.119	11.9		1.217	16.7		1.139	19.5		49		1.108	20.2		1	47.1		0.965	32.9
IPI00420363.3	Probable ATP-dependent RNA helicase DDX5	0.43	5	17	23	288		1.057	8.5		1.074	8.2		1.051	9.8		1.044	9.5		1.045	8.3		76		0.979	7.7		0.966	14.6		0.939	12.2		0.938	13.3		0.924	10.9		39		1.065	25.8		0.949	26.7		0.993	28.1
IPI00124979.2	RNA binding motif protein, X-linked	0.4297	4	2	20	158		1.034	15.3		1.057	11.8		1.057	10.9		1.042	9.2		1.016	13.9		37		0.886	20.1		0.849	21.8		0.876	23.4		0.844	18.3		0.883	20.2		43		1.383	38.2		1.063	54.3		1.269	31.6
IPI00785410.1	Cytochrome c oxidase subunit 5B, mitochondrial	0.4297	3	8	9	134		0.992	12.6		0.996	13.5		0.988	7.5		0.975	7.9		1.012	7.4		24		0.976	13.5		1.108	16.6		1.172	9.9		1.178	19.2		1.123	11.8		32		1.079	7		1.42	16.6		1.007	12.9
IPI00989885.1	Uncharacterized protein	0.4297	9	33	39	180		0.985	14.5		0.949	12.9		0.975	13.6		1.033	13.8		0.975	15.5		41		0.95	12.9		0.876	30.7		0.941	27.8		0.819	31.2		0.892	24.3		37		1.028	39.8		0.707	26.7		1.01	31.3
IPI00988377.1	Isoform 1 of Synaptopodin	0.4295	4	22	22	263		1.024	18.7		0.982	13.5		0.971	14.5		1.012	9.4		0.979	11.5		30		0.947	21.1		0.935	26.1		0.999	21.8		1.017	26.9		0.958	21.8		53		1.164	24.8		1.111	21		0.998	19.4
IPI00122633.3	Acyl-CoA synthetase family member 2, mitochondrial	0.4293	1	14	14	73		0.941	19.8		0.941	21.2		0.952	15		0.971	13.8		0.972	16.6		20		0.904	14.7		0.966	22.1		0.964	19		0.934	11.4		0.87	20.1		14		0.961	9.8		0.821	7.9		0.963	24.1
IPI00222496.3	Putative uncharacterized protein	0.4292	3	14	14	123		0.958	11.1		0.951	9.2		0.989	9.8		0.961	16.7		0.975	10.1		36		0.967	18.3		1.118	19.6		1.022	22.5		1.137	12.6		0.997	21.3		18		0.879	30.7		1.241	41.2		1.121	23.6
IPI00230351.1	Succinate dehydrogenase [ubiquinone] flavoprotein subunit, mitochondrial	0.4292	1	22	22	302		0.946	13.4		0.97	12.8		0.976	11.9		0.973	13.9		0.993	13.2		69		0.984	20.5		0.989	20.8		0.997	21.7		1.002	16.5		0.975	16.6		65		0.896	21.6		0.711	70.3		0.806	36
IPI00128441.3	Putative uncharacterized protein	0.4288	3	15	21	140		1.027	19.2		1.036	14.5		1.032	12.3		1.021	6.8		1.016	9		34		0.959	9		0.978	21.4		1.012	16		0.998	12.9		0.968	23.5		21		0.985	12.9		1.059	9.5		0.905	16.7
IPI00229527.8	Leukotriene A-4 hydrolase	0.4288	1	24	24	157		0.985	12.3		1.009	10		1.01	12.7		1.032	12.5		1.032	10.3		32		1.002	13.7		0.901	19.2		0.925	20.9		0.909	19		0.955	13.3		35		0.755	51.8		0.805	60.4		0.825	36.6
IPI00480275.1	Prefoldin subunit 5	0.4286	1	5	5	49		0.981	5		0.917	18.9		0.958	10.5		0.954	14.2		0.978	11		6		1.018	20.1		1.348	12.8		1.32	13.8		1.233	18.4		1.423	11		13		0.999	29.7		1.327	35.9		1.013	18.7
IPI00318778.2	Calcium-binding protein 39	0.4282	3	17	17	117		1.05	9		1.005	8.7		1.042	11.3		1.04	8.6		1.034	3.7		29		0.978	9.2		0.883	10.7		0.896	15.3		0.851	16.7		0.937	11.1		25		1.073	27.3		0.917	11.3		1.1	13.8
IPI00116192.1	Thioredoxin-dependent peroxide reductase, mitochondrial	0.428	1	8	8	177		0.929	13.5		0.932	7.5		0.948	7.9		0.958	6.8		0.995	7.3		46		1.009	13.1		1.173	22.2		1.151	14.2		1.106	18.8		1.135	12.1		31		1.078	6.6		1.151	8.7		1.091	13.8
IPI00123181.4	Myosin-9	0.4276	7	53	73	575		0.968	15		0.959	15.9		0.97	13.7		0.995	12.4		0.982	15.2		130		1.009	14.7		0.894	21.2		0.895	22.1		0.861	32		0.92	16.5		101		0.836	29.5		0.847	25.3		1.005	28.3
IPI00665996.4	Uncharacterized protein	0.4275	2	12	12	80		0.857	24.5		0.995	15.1		0.997	17.4		1.008	15.5		1.081	15.2		14		1.005	29		1.089	33		1.125	15.5		1.1	16.4		1.047	15.8		10		0.933	49.3		0.816	34.8		0.915	25.9
IPI00421223.3	Tropomyosin alpha-4 chain	0.4274	1	8	14	104		0.926	5.2		1.006	12.4		0.995	7.2		1.014	6		1.009	12.5		22		0.982	20.8		1.405	47.9		1.472	46.1		1.434	41.4		1.306	34		28		0.982	25.4		1.034	22.1		0.923	45.7
IPI00751223.1	Uncharacterized protein	0.4271	2	1	10	98		0.964	5.5		0.995	8.8		0.934	7.6		0.964	7.6		0.986	7.3		20		0.993	18.4		1.054	18.8		0.989	19.8		1.012	17.3		1.074	5.1		14		0.979	18.2		1.005	18.5		0.988	35.7
IPI00471246.2	Isovaleryl-CoA dehydrogenase, mitochondrial	0.4269	1	16	16	88		0.891	16		0.952	12.9		0.932	9.5		0.939	11.5		0.965	8.1		25		0.916	9.3		0.886	32.3		1.017	13.6		0.899	30.6		0.908	22.7		15		0.947	35.6		1.101	33		1.048	38
IPI00867880.1	Purkinje cell protein 4-like protein 1	0.4265	1	3	3	33		1.075	8.3		1.08	13.1		1.145	6.5		1.162	2.8		1.234	10.8		8		1.068	26.6		1.879	23.6		1.608	20.4		1.676	19.4		1.732	16.3		17		0.988	23.9		1.072	19.7		1.105	5.7
IPI00625248.3	inositol monophosphatase 1	0.426	4	11	11	139		1.026	14.2		0.992	9.7		1.003	12.4		1.017	8.3		1.009	8		27		0.978	8.7		1.059	10.9		1.071	12.6		1.077	10.7		0.991	9.3		28		1.031	10.1		0.973	33.1		0.94	18.3
IPI00132039.2	Mitochondrial carrier homolog 2	0.4257	4	9	9	120		0.979	11.6		0.985	13.1		1.006	13.4		1.043	7.3		0.989	5.9		32		0.983	19		0.781	24.9		0.818	18.4		0.823	9.1		0.926	18.4		19		0.805	45		0.609	56.6		0.798	58.7
IPI00308938.6	Calpain-2 catalytic subunit	0.4257	2	23	23	125		1.026	12		0.985	10.6		0.997	10.2		0.994	13.2		1.002	9.8		39		1.03	16.8		0.898	23.9		0.897	24		0.871	22		0.944	20		15		1.161	12.1		1.057	38.9		1.254	36.7
IPI00315452.5	Purine nucleoside phosphorylase	0.4256	3	8	8	54		0.911	14.7		0.952	12.4		1.032	25.2		0.968	7.7		0.994	15.1		13		0.991	24.1		1.005	14.1		1.004	39.1		1.004	20.1		1.069	20.1		9
IPI00320847.10	3-hydroxyacyl-CoA dehydrogenase type-2	0.4253	1	1	8	49		0.944	7.2		0.976	5.6		0.974	7.6		0.967	8.3		1.04	10.6		14		0.844	21.3		0.88	39.8		0.957	15		1.092	9.9		0.992	7.8		5		0.968	23.6		1.04	26.1		0.962	11.5
IPI00918295.1	Uncharacterized protein	0.4242	5	8	10	94		1.02	10.3		1.074	9.9		1.113	9.2		1.047	8.4		1.072	10		24		1.024	8.1		1.437	13.9		1.344	5.6		1.396	7.4		1.307	7.8		15		1.106	8.7		1.238	15.8		0.967	9.9
IPI00331146.5	UMP-CMP kinase	0.4229	1	8	8	122		0.978	9.5		1.007	9		0.991	5.3		0.969	10.1		1.008	3.6		24		1.075	7		1.264	22.5		1.278	18.8		1.264	15.7		1.23	11		29		1.002	12.2		0.944	35.2		0.794	24.1
IPI00990242.1	40S ribosomal protein S8-like, partial	0.4226	9	6	6	68		1.045	7.4		1.002	6.7		0.989	7.9		0.969	12.1		0.983	10.6		20		1.063	14.1		1.081	22.9		1	26.7		0.96	21.5		1.006	25.8		16		1.01	10.9		1.37	33.7		1.03	47.4
IPI00230193.7	Guanine nucleotide-binding protein G(z) subunit alpha	0.4225	1	12	13	134		0.993	9.6		1.011	11.5		1.051	9.1		0.995	12.8		0.998	12.8		38		1.015	15.9		0.898	22.9		0.936	17.7		0.912	16.8		0.959	15.1		27		0.795	35.3		0.802	9.7		1.03	17.3
IPI00123190.1	Isoform 1 of Adenylosuccinate synthetase isozyme 1	0.4223	2	14	15	86		1.001	15.7		0.94	14.1		0.911	20.7		1.038	12.1		1.003	10.2		27		0.963	7.3		0.984	14.1		0.957	11		1.039	25.9		0.97	17.1		12		0.965	22		0.793	11.1		0.887	21.8
IPI00895166.1	23 kDa protein	0.4221	4	10	10	70		0.957	13.4		0.969	10.4		0.934	12.4		0.989	10.7		1.045	9.2		19		1.022	12.2		1.077	22.8		0.967	13.5		1.056	13.5		1.069	12.5		15		1.248	13		1.071	27.6		0.88	17.2
IPI00875016.1	Isoform 1 of Mitochondrial glutamate carrier 2	0.4219	3	9	12	100		0.985	11.8		1.014	9		0.992	7.1		0.997	8.2		0.998	11.7		28		1.056	15.2		0.908	15.8		0.891	10		0.853	12.1		0.934	8.9		18		0.967	20.4		1.092	34.7		1.118	18
IPI00222515.5	26S proteasome non-ATPase regulatory subunit 11	0.4218	12	16	16	103		0.991	12.1		1.009	14.8		0.993	12		0.993	10.3		0.968	9.5		32		1.03	9.3		0.94	9.3		1.03	14.2		0.92	16.6		0.993	17.1		17		0.964	14.5		1.046	16.4		1.137	9.8
IPI00336873.1	Isoform 3 of Heterogeneous nuclear ribonucleoprotein D0	0.4216	8	12	14	169		1.054	9.8		1.029	8.9		1.059	9.5		1.067	7.2		1.018	9.6		36		0.999	8.8		1.05	17.3		1.015	15.6		0.997	12.2		1.006	12.6		43		0.938	5.9		1.013	17.9		1.032	10.2
IPI00230133.5	Histone H1.5	0.4215	1	9	14	233		1.188	12.2		1.14	13		1.205	11.3		1.124	10.4		1.14	11.8		53		0.921	12.3		0.87	17.8		0.83	19.3		0.835	14.4		0.914	11.6		58		0.956	17.2		0.999	22.4		1.06	17.8
IPI00123704.1	Sodium/potassium-transporting ATPase subunit beta-2	0.4207	2	11	11	312		0.968	13		0.998	12		0.97	11.7		0.997	5.7		1.04	12.2		58		1.031	11.6		0.938	18.7		0.871	15.3		0.861	19.5		0.918	16		61		0.874	19.9		0.924	32		1.017	49.3
IPI00321308.4	Alanyl-tRNA synthetase, cytoplasmic	0.4205	1	32	32	288		0.987	14.8		1.001	10.1		0.975	12.6		0.987	12.3		1.019	12		83		1.024	14.9		1.042	15.6		1.027	14.5		1.031	14.4		0.993	14.5		48		0.994	21.2		0.993	17.7		1.021	22.3
IPI00467495.4	Glia maturation factor, beta	0.4196	1	5	5	80		0.978	10.1		0.972	12.5		0.957	10.6		0.96	11.7		0.965	10.9		18		1.006	14.5		1.27	20.4		1.273	22.6		1.231	19.4		1.182	24.9		23		1.102	15.8		1.151	19.3		0.916	14.3
IPI00377496.5	Carbonic anhydrase-related protein	0.4192	1	8	8	91		1.124	15		1.169	9.8		1.237	8.9		1.215	14.9		1.271	8.6		27		0.803	14.5		0.911	12		0.91	24.8		0.929	16.9		0.849	22.2		16
IPI00554862.3	6-phosphofructokinase, liver type	0.4192	1	21	27	277		1.007	14.7		0.971	13.2		1.01	13.2		0.979	13.7		0.956	14		72		1	13.7		0.915	11.4		0.944	11.7		0.872	13		0.933	15.1		46		1.003	21.8		0.991	25		1.111	22.6
IPI00323911.3	Glutathione S-transferase A4	0.4189	1	6	6	46		0.965	8.8		1.002	4.7		1.001	4.8		1.003	2.7		1.007	7.1		10		1.02	3.7		0.872	11.2		0.869	19.4		0.805	7.2		0.917	4.4		9		0.979	15.1		0.871	6.6		1.086	9.8
IPI00317794.5	Nucleolin	0.4187	1	41	41	340		1.071	20.4		1.044	12.6		1.029	11.7		1.042	13.2		1.045	12.3		62		0.983	12.3		1.172	22.6		1.173	22		1.243	21.4		1.13	13.9		85		0.993	30.7		1.078	26.3		0.952	18.6
IPI00124115.1	Protein S100-A13	0.4184	1	4	4	27		0.849	1		0.825	13.1		0.789	5.9		0.766	14.6		0.85	0.5		4		0.96	4.2		1.329	5		1.436	11.9		1.41	9.6		1.246	4.6		7		1.134	0.7		1.251	4.2		0.994	13.2
IPI00132539.3	Transcription factor BTF3 homolog 4	0.4177	1	4	4	32		1.122	20.5		0.919	36.4		1.168	37.4		1.038	13.7		1.12	26.1		6		0.935	14.7		1.199	25.4		1.139	27.8		1.365	27.1		1.226	25.4		17
IPI01027250.1	63 kDa protein	0.4171	8	12	19	125		1.055	17		1.035	16.6		1.059	16.4		1.038	7.6		1.023	16.2		35		1.016	18.1		1.11	29		1.059	23.7		1.085	25		0.994	18.7		19		1.006	14		1.054	18.3		1.109	15.5
IPI00228059.4	Glucose 1,6-bisphosphate synthase	0.4155	3	23	23	154		0.996	8.3		0.956	7.5		0.975	10.6		0.976	9.6		0.969	10.5		37		1.018	15.5		0.917	16.8		0.91	20.2		0.881	15.6		0.945	14.2		38		0.915	17.3		0.964	18.3		0.98	17
IPI00331692.1	enoyl-CoA delta isomerase 1, mitochondrial precursor	0.4152	2	11	11	104		0.927	17.1		0.968	12.6		0.955	11.9		0.963	11.9		0.958	10.1		21		0.99	10.5		0.867	18.6		0.906	14.2		0.909	13.7		0.93	15.8		18		0.916	17.1		0.902	7.4		1.019	12.5
IPI00880375.1	Acylphosphatase	0.4151	2	5	5	30		0.946	3.6		0.995	11.3		0.928	11.5		1.014	4.3		1.053	7.3		5		1.166	10.4		1.352	21.5		1.372	19.5		1.364	21.4		1.246	15.6		16		0.969	72.4		2.283	58.4		1.281	29.1
IPI00120023.1	Uncharacterized protein	0.4148	3	10	11	183		1.05	8.6		1.003	12		0.954	14.2		1.036	17.2		1.028	12.4		15		1.03	16.5		1.089	11.1		1.028	9.5		1.094	17.4		1.043	12.6		33		1.015	21.6		1.041	28.5		0.875	15.5
IPI00317590.5	40S ribosomal protein S18	0.4145	6	7	7	43		1.039	18.3		1.029	8.2		0.962	14.8		0.96	10		0.965	5.2		13		0.977	13.2		0.962	18.8		0.927	14.3		0.89	8.2		0.922	7.8		12
IPI00309262.3	Cyclin-dependent kinase 5	0.4144	1	9	10	91		1.018	11.4		0.983	12.1		1.01	12.2		1.003	12.4		1.009	8.3		28		1.04	10		0.898	7.3		0.938	9.1		0.886	15.3		0.925	8.2		18		1.16	17.6		1.274	12.5		1.106	33.5
IPI00109813.1	heterogeneous nuclear ribonucleoprotein A0	0.4131	1	8	11	87		0.936	5.4		0.888	11		0.922	8.8		0.964	14.4		0.988	9.2		12		0.964	14.5		1.009	14.7		1.056	31.8		1.03	32		1	12.3		16		1.014	0.6		1.133	23.7		1	31.5
IPI00869381.1	apolipoprotein A-II precursor	0.4118	1	3	3	13		1.109	64.8		1.036	25.6		1.155	35.9		1.041	29.3		1.113	19.5		5		0.817	17.5		1.332	10		1.108	13.8		1.411	4.1		1.046	19		9		1.559	9		1.075	12.2		0.94	7.4
IPI00399812.3	Isoform 1 of Protein rogdi homolog	0.4111	3	9	9	28		0.909	23.1		0.938	19.9		0.961	6.8		0.878	19.3		0.904	16.1		13		1.01	23.9		1.008	25		1.003	14		0.914	17.6		1.04	10.4		5		0.907	24.7		1	52.5		1.131	32.1
IPI00323881.2	Importin subunit beta-1	0.411	1	25	25	291		1.02	18.6		0.978	14.3		1.004	10		0.988	11.5		0.987	11.2		74		0.97	14.1		0.952	15.2		0.879	19.9		0.908	19.7		0.906	12.9		55		0.97	22.3		1.011	41.6		0.959	28.3
IPI00776042.1	19 kDa protein	0.411	2	4	4	38		0.951	18.3		0.941	20.1		0.959	20		1.03	3.1		0.944	13		7		0.934	24.8		1.241	34.2		1.055	51.7		1.236	24.8		1.307	34.9		11
IPI00225961.5	D-3-phosphoglycerate dehydrogenase	0.4109	3	18	18	191		0.975	12.6		0.986	10.1		0.997	9.7		0.974	9.6		0.982	6.8		48		1.051	10		1.088	10.6		1.06	14		1.083	13.8		1.061	10.3		34		0.928	28.9		0.943	30.8		0.951	14.3
IPI00623216.2	leucine-rich repeat-containing protein 57 isoform b	0.4091	5	8	9	43		1.099	5.4		0.997	13.7		1.109	7.2		1.122	12.2		0.996	17.8		9		0.906	11.5		0.978	13.3		0.986	12.5		1.047	24.4		1.014	10.2		15		0.963	27.1		0.512	67.5		1.134	41.6
IPI00125971.1	26S protease regulatory subunit 10B	0.4087	1	10	11	106		0.918	25.4		0.918	11.7		0.999	13.8		0.96	17.4		0.983	16.5		18		0.944	16.6		0.944	6.9		0.991	18.3		1.034	9.4		0.983	14.2		22		1.013	15.8		0.958	30.5		0.914	40
IPI00123494.3	26S proteasome non-ATPase regulatory subunit 2	0.4086	2	28	28	128		0.983	14.7		0.995	14.6		0.962	16.4		0.969	14.7		0.994	15.5		43		0.991	5.8		0.891	11.2		0.948	12.6		0.915	17.6		0.991	10.3		15		1.037	14.4		0.895	11		1.059	10.2
IPI00135277.1	Putative hydrolase RBBP9	0.4086	1	5	5	28		0.946	19		1.007	9.4		0.99	10		0.926	7		1.015	3.6		6		1.058	18.2		1.398	33.6		1.206	21.1		1.199	8.6		1.224	22.3		10
IPI00355382.2	Isoform 2 of Tryptophanyl-tRNA synthetase, cytoplasmic	0.4084	3	16	16	114		0.994	10.5		0.97	9.4		0.963	6.5		0.986	11.7		0.982	8.2		38		1.009	12.5		1.012	14.7		1.048	23.2		1.068	22.2		1.007	11		21		0.785	47.9		1.02	22.9		1.155	69.4
IPI00308324.3	Radixin	0.4082	3	16	29	115		1.015	15.8		1.011	12.3		0.998	8		1.044	4.9		1.006	8.1		35		1.014	17.7		1.116	20.9		1.063	17.5		1.072	12.4		1.038	13.2		22		0.965	21.2		1.079	15		0.952	17.3
IPI00885715.1	Serine/threonine-protein phosphatase	0.4076	2	16	17	133		0.98	15.4		1.017	11.1		1.051	11		1.012	11.6		1.014	9.9		28		0.997	16.6		1.013	32		0.92	22.7		0.919	23.3		0.962	19.1		24		0.883	9		0.945	51.7		1.038	10.8
IPI00467747.2	Uncharacterized protein	0.4073	3	9	9	200		1	11.6		0.995	8.1		1.008	8.3		1	11		0.942	9.1		33		1.006	17.4		1.053	18.3		1.017	21.5		1.047	24.2		1.053	12.8		37		1.13	17.8		0.975	24.4		0.975	37
IPI00623742.2	cGMP-dependent 3',5'-cyclic phosphodiesterase	0.4061	5	25	25	197		0.962	18.7		0.939	13.5		0.991	17.6		0.994	13.9		0.981	10.8		40		1.022	19.4		0.884	21.2		0.924	20		0.867	24.9		0.963	14.9		35		1.408	94.8		1.095	33.2		1.204	23.9
IPI00876202.1	Nucleosome assembly protein 1-like 4	0.4053	3	11	12	174		1.008	16.4		1.032	13.7		1.012	11.1		0.961	8.6		1.023	12.5		36		1.052	21.7		1.36	43.5		1.313	26		1.357	27.1		1.217	17.7		30		0.945	28.4		1.292	119		0.897	54.6
IPI00222767.1	Pyruvate dehydrogenase protein X component, mitochondrial	0.4052	2	13	15	221		1.024	11.9		1.044	13.3		1.035	11.2		1.023	7.6		1.019	6.7		36		1.006	20.6		1.121	24		1.118	19.8		1.253	24.9		1.123	13		28		1.081	16.2		1.187	41.4		1.003	24.6
IPI00153862.2	Isoform 1 of Sulfotransferase 4A1	0.4049	2	7	7	37		0.951	11.4		0.967	9.5		0.945	6.8		0.978	12		1.019	11.7		13		1.046	8.5		0.976	11.4		1.027	8.4		0.984	8.1		0.993	7.2		7
IPI00134704.1	Quinone oxidoreductase	0.4048	1	9	9	54		0.944	9.2		0.931	12.7		0.859	16.1		0.872	10.9		0.924	10.9		12		1.015	14.2		1.129	15.4		1.128	4.1		1.046	9.6		1.05	9.7		15		1.038	5		0.942	30.8		1.052	19.3
IPI00187478.1	Uncharacterized protein C1orf96 homolog	0.4048	1	7	7	45		0.978	21.1		1.089	21.8		1.088	10.4		1.011	34.9		1.165	31.6		6		0.97	89.7		1.368	50.4		1.216	59		1.109	39.6		1.137	56.8		10		1.002	23.2		1.21	9.8		0.983	7
IPI00230422.6	B-cell receptor-associated protein 31	0.4041	2	10	11	83		0.957	15.3		0.987	10.7		0.949	13.3		0.975	6.7		0.985	5.4		22		1.038	17.8		0.876	31		0.912	16.4		0.855	11		0.868	14.3		18		0.587	50.4		0.797	18.1		0.888	27
IPI00405625.9	Cytoplasmic FMR1-interacting protein 2	0.4038	2	9	46	433		0.991	14.5		1.012	11.6		1.002	12.7		0.986	12.3		0.981	12.1		127		0.957	16.3		0.818	24.8		0.872	20.8		0.839	18.5		0.958	14.3		62		1.061	25.4		0.901	27.1		1.25	38.9
IPI00125035.1	Adenylate kinase isoenzyme 4, mitochondrial	0.4036	2	6	6	125		0.979	22.7		1.104	17.5		1.065	16.9		0.971	19.1		1.11	24.8		10		0.973	18.5		1.096	19.6		1.012	25.5		1	30.7		1.015	24.6		20		1.204	26		1.12	30.4		1.065	41.9
IPI00470004.3	Endonuclease domain-containing 1 protein	0.4032	3	11	11	51		0.952	12.5		1.03	10.8		0.928	4.9		1.045	8.4		1.038	9		13		0.962	18.7		0.906	22.9		0.859	40.9		0.861	26.9		0.933	11.4		10
IPI00153608.3	Eukaryotic translation initiation factor 1A	0.4028	2	4	4	11																			0.93	14.9		1.032	11.4		1.068	12		1.174	20		1.15	4.4		6
IPI00554923.1	Isoform 2 of Clathrin light chain B	0.4028	3	1	11	154		1.01	11.8		1.021	4.9		1.039	9.3		1.017	8.7		1.003	5.2		33		1.014	17.8		1.486	28.7		1.509	13.7		1.453	16.8		1.444	17.4		31		1.118	13.2		1.197	24.6		0.995	23.5
IPI00990304.1	serine/threonine-protein kinase DCLK1 isoform 5	0.4027	8	21	22	203		1.015	14.1		1.024	13.8		1.012	12.9		0.984	13.7		0.967	13.7		41		0.977	13.2		0.996	15.7		0.991	14.4		0.916	20.7		1.006	16.5		34		0.962	16.1		0.862	23.4		1.005	28.5
IPI00228525.3	Isoform A1-III of V-type proton ATPase 116 kDa subunit a isoform 1	0.4026	4	4	29	769		1.018	13.4		1.006	9.8		1.01	10.3		1.001	11.4		0.985	9.4		156		0.995	15		0.901	16		0.885	18.3		0.861	23.6		0.928	13.6		149		0.957	13.5		0.869	23		0.97	23.1
IPI00280207.1	Isoform 2 of Ubiquilin-1	0.4025	1	1	12	299		0.935	22.4		0.977	24.7		0.994	17.1		1.033	25.3		1.012	24.5		34		1.046	27.2		1.423	40.9		1.349	31.5		1.472	41.6		1.136	19.4		30		1.047	26.8		1.186	37.7		0.919	24
IPI00226249.1	Coiled-coil domain-containing protein 104	0.4023	1	8	9	32		1.009	24.6		1.035	18.4		0.887	17.3		0.938	17.2		0.868	3.5		5		1.057	27.5		1.242	18.9		1.317	16.3		1.416	31.4		1.218	10.4		8
IPI00222557.5	Protein S100-B	0.4022	1	3	3	57		0.921	28.3		0.923	12.7		0.936	20.8		0.999	21.8		1.013	22.4		26		1.02	4.3		1.189	1		1.007	3.2		1.076	7		0.959	2.5		3
IPI00120415.1	Isoform 3 of Reticulon-4	0.402	1	1	7	68		1.054	9		1.037	6.1		1.055	8		1.035	7.1		1	6.7		17		1.049	8.7		0.926	10.2		0.921	12.5		0.861	21.5		0.941	7.5		15		1.017	19.7		1.059	6.4		1.121	18.2
IPI00124501.1	Galectin-related protein A	0.4012	2	5	5	65		0.957	9.7		0.983	5.9		0.962	12.4		1.032	7.6		0.953	11.7		14		0.971	8.8		1.146	15.4		1.195	15		1.259	15.6		1.209	6.9		20		1.059	18		1.33	30.2		1.008	24.1
IPI00469918.4	Rps16 protein	0.4012	2	9	9	65		1.068	14.9		1.03	11.5		1.053	12.3		1.019	9.8		0.992	9		22		1.007	11.7		0.926	12.5		0.908	21.4		0.858	16.4		0.938	9.8		14
IPI00130185.1	Serine/threonine-protein phosphatase PP1-alpha catalytic subunit	0.4	2	3	11	134		1.026	12.5		1.03	13.4		0.996	11.3		0.999	11.1		1.002	9.6		46		1.09	9		1.007	18.2		0.996	12.2		0.886	14.8		1	10.1		19		0.976	7.9		0.899	16.1		0.928	33
IPI00153107.3	Bleomycin hydrolase	0.4	4	14	14	110		1.008	11.5		1.027	15.5		1.029	10.8		1.059	12		0.994	9.8		20		0.987	14.1		0.944	18		0.927	10		0.947	13.2		0.95	16.1		25		0.983	38.9		0.772	16.4		0.901	19.5
IPI00649373.1	Uncharacterized protein	0.3995	2	20	20	89		1.052	10.9		1.071	13.1		1.105	19.9		1.058	15.3		1.065	17.5		18		1.051	22.2		1.033	25.8		0.951	19.1		1.001	26.8		1.078	22.1		20		0.848	15.6		0.79	24.3		0.828	30.3
IPI00380195.1	Phosphoglycolate phosphatase	0.3988	1	10	10	97		0.965	23.9		0.934	24.1		1.009	19.3		1.008	21.5		1.017	12.9		24		0.977	15.4		1.117	16.4		1.009	16.3		1.069	18.3		1.045	9.8		21		1.005	18.5		0.905	21.5		0.814	41.1
IPI00113223.2	Fatty acid synthase	0.3986	1	73	74	560		1.014	11.9		1.014	11.3		0.971	11		1.005	10.9		1.02	9.6		111		1.009	17.6		0.889	15.2		0.899	16.5		0.854	15		0.924	15.4		127		0.88	19.8		0.799	33.5		0.978	26.7
IPI00988023.1	60S ribosomal protein L5-like isoform 2	0.3986	4	10	11	84		1.091	13.9		0.998	15.7		1.047	14.3		1.026	10.1		0.984	7.8		18		0.999	7.9		0.927	17.2		0.965	13.3		0.968	26.2		0.971	19.7		19		0.926	10.4		0.781	17		0.885	19.9
IPI00407938.1	Isoform 2 of OCIA domain-containing protein 1	0.398	3	4	4	35		1.072	11.4		1.004	27.6		1.001	10.9		1.06	26.8		1.026	13.5		10		1.031	27.7		0.953	10.4		0.985	16.3		0.998	1		0.943	25.3		7		0.849	44.4		0.697	3.6		0.791	55.8
IPI00387430.1	NADH dehydrogenase [ubiquinone] 1 beta subcomplex subunit 8, mitochondrial	0.3978	2	5	5	103		0.959	14.5		0.956	8.5		0.908	18.3		0.968	12.3		0.95	17.3		21		1.185	33.8		0.988	27.4		0.93	27.5		0.961	47.6		1.05	24		26		0.843	21.2		1.099	49.8		0.895	92.4
IPI00118821.2	Platelet-activating factor acetylhydrolase IB subunit beta	0.3974	2	9	9	84		1.011	15.2		1.072	12		1.015	10.7		1.043	6.1		1.018	11.8		26		1.049	34.7		1.23	19.8		1.184	19.4		1.166	17.4		1.059	22		19		1.135	5.7		1.105	8.9		1.205	15.7
IPI00341869.5	Nuclear ubiquitous casein and cyclin-dependent kinases substrate	0.3974	2	8	8	103		1.041	2.2		1.063	3.5		1.026	2.8		1.047	4.4		1.035	5.7		4		0.969	19.5		1.492	11.3		1.404	18.4		1.45	13.7		1.406	12.1		24		0.99	28.8		1.243	50.8		0.942	23.2
IPI00751092.2	40S ribosomal protein S13-like	0.3974	1	1	7	48		0.96	26.3		0.969	19.8		0.97	14.4		0.97	9.4		1.005	11.7		16		1.025	10.7		0.914	8.8		0.835	10.5		0.833	22.4		0.961	19.5		10
IPI00113606.2	Isoform 1 of Acylglycerol kinase, mitochondrial	0.3967	2	14	14	89		0.969	18.9		0.981	7.3		1.016	10.1		1.02	10		0.996	10.7		21		0.999	11.9		0.956	8.9		0.921	19.6		0.874	23		0.961	10.8		18		1.244	50.7		1.129	37.1		1.193	15.3
IPI00970121.1	Putative uncharacterized protein	0.396	2	35	35	453		1.058	11		1.061	9.7		1.083	11.8		1.049	10.3		1.039	12.1		103		0.97	14.5		0.925	13.9		0.882	17.2		0.878	22.4		0.892	18.5		96		1.041	7.7		0.952	11.2		1.106	30.8
IPI00318982.4	26S proteasome non-ATPase regulatory subunit 12	0.3947	3	16	16	79		1.042	13		0.918	16.7		0.989	17.3		1.026	17.2		1.007	10.8		30		1.059	4.7		0.946	16.9		0.94	7.6		0.964	24.1		0.922	13.8		11
IPI00471176.2	Hepatocyte cell adhesion molecule	0.3947	1	12	12	117		0.939	11.1		0.932	9.4		0.945	11.9		0.957	13.9		1.012	9.1		24		0.963	9.1		0.934	15.5		0.944	13.5		0.897	13.3		0.978	11.8		25		0.868	17		0.829	19.1		0.996	23.8
IPI00329953.1	Uncharacterized protein	0.3946	1	8	8	129		0.878	15		0.929	22.5		0.897	10.7		0.935	21.8		0.927	10.5		22		0.955	25.1		0.943	26.5		0.852	42.8		0.773	44		1.012	40.6		21		0.959	13		0.903	13.6		0.804	60.5
IPI00877328.1	calcium/calmodulin-dependent protein kinase type IV	0.3945	3	15	15	104		1.038	7.9		1.02	9.2		1.079	14.4		1.07	13.3		1.072	8.4		21		0.942	15.5		0.973	12.4		1.018	17.2		1.086	16.1		0.978	19.1		29		1.209	44.4		1.169	37.4		1.291	17.9
IPI00556699.1	Uncharacterized protein	0.3941	1	3	3	9		1.037	19.6		1.09	25.1		1.196	14.8		1.143	32.4		1.054	13.1		9		1.025	18.2		1.321	41.8		1.408	27.6		1.497	24.9		1.348	18.4		13		0.983	19.8		0.916	26.5		0.713	49.1
IPI00989794.1	Glyceraldehyde-3-phosphate dehydrogenase	0.394	1	1	11	601		1.061	14.1		1.035	10.2		1.035	11.4		1.003	9.7		1.029	10.5		78		0.995	14		0.971	22.7		0.998	15.2		0.977	16.8		0.957	10.9		66		1.052	17.1		1.117	22.7		1.053	13.7
IPI00855012.2	ubiquinone biosynthesis protein COQ9, mitochondrial-like	0.3932	1	1	4	26		0.952	9.2		0.923	9.1		0.881	14.8		0.955	12.2		0.999	7.2		9		0.813	21		0.916	17.2		0.935	8.9		1.023	6.7		0.979	9.5		3
IPI00319956.1	Protein IMPACT	0.3931	1	10	10	69		0.931	8.9		1.021	21.4		0.979	16.4		1.013	6.7		0.995	9.4		12		1.071	11.7		1.016	18.5		1.037	21.1		0.957	14.4		1.117	11.5		16		0.945	18.5		0.904	27.4		1.004	30.4
IPI00229647.6	talin-2	0.393	3	10	61	316		0.927	25.4		0.928	25.3		0.907	18.4		0.947	16.6		1.003	19.7		64		0.98	20.7		0.976	21.9		0.981	23		0.954	21.8		0.975	16.2		36		0.982	23.8		0.904	47.1		0.846	32.2
IPI00279474.1	Isoform 2 of UTP--glucose-1-phosphate uridylyltransferase	0.3924	2	15	15	109		0.99	19.4		0.967	13.4		0.995	12.7		0.994	17.3		1.04	17.4		31		1.002	14		1.083	14		1.085	14.4		1.082	14		1.028	10.7		18		1.045	15.4		1.073	5.8		0.991	9.7
IPI00403328.4	Isoform 3 of Phosphatidylinositol-4-phosphate 5-kinase type-1 gamma	0.3921	7	15	18	154		0.997	11.6		1.022	12.5		1.019	8		1.006	10		1.018	9.9		34		1.018	15.7		1.045	18.1		1.08	28.5		1.033	29.1		1.074	17.4		29		1.029	9.5		0.846	30		0.849	25.1
IPI00115257.1	Isoform 1 of PC4 and SFRS1-interacting protein	0.392	4	20	21	170		1.047	14.3		1.024	8.2		1.013	10.5		1.05	9.4		1.04	8.8		19		0.972	11.9		1.287	15.1		1.146	19.3		1.267	16.6		1.178	13.3		51		1.1	22		1.258	19.5		1.15	18
IPI00162790.1	60S ribosomal protein L18a	0.392	5	8	8	40		1.003	4.8		0.99	6.7		0.997	5.8		0.993	7.5		0.982	9.3		18		1.036	8.7		0.898	8.3		0.906	10.9		0.879	9.2		0.938	5.6		7
IPI00648743.1	Uncharacterized protein	0.3918	2	4	4	45		1.033	10.5		0.975	9.3		0.924	4.6		0.956	10.1		0.931	7.6		17		0.946	7.9		0.822	19.8		0.862	12.9		0.892	7		0.949	22.7		6
IPI00111412.3	60S ribosomal protein L4	0.3914	1	15	15	150		1.018	10.5		1.006	10		1.011	13		1.001	7.6		1.008	9.2		42		1.004	7.9		0.917	13.7		0.978	13.9		0.891	17.3		0.976	5.9		27		1.04	22.8		1.007	18.3		1.137	15.3
IPI00411109.4	Isoform 1 of Caskin-1	0.3913	4	34	34	193		0.981	16.9		1.052	17.4		0.976	15.4		1.018	12.4		1.04	13.1		22		1.017	19.4		0.997	29.2		0.987	24.4		0.961	19.7		1.026	20.4		41		1.144	25.1		1.05	33		1.06	27.9
IPI00665557.4	core histone macro-H2A.1 isoform 4	0.3913	4	9	11	124		1.073	11.5		1.07	10.1		1.091	11.9		1.038	13.5		1.097	7.6		32		0.965	12.6		0.931	13.5		0.776	17.8		0.785	17.6		0.851	6.8		22		0.929	19.1		0.927	23		1.019	22.7
IPI00330363.8	60S ribosomal protein L7a	0.391	12	10	13	153		1.003	15.8		1.034	7.6		1.021	12		0.996	12.6		1.03	10.9		20		0.977	7.8		0.89	12.9		0.868	16		0.89	16		0.924	13.4		38		0.965	27.9		0.971	11.3		1.04	12.9
IPI00625893.3	Glyceraldehyde-3-phosphate dehydrogenase	0.391	1	1	12	447		1.08	16		1.037	15.6		1.026	11.5		0.992	9.6		1.014	8.5		78		0.997	13.5		0.993	26.5		0.971	19.8		0.949	22.8		0.953	10.9		91		1.022	16.5		1.044	17.3		1.053	12.4
IPI00420186.2	Isoform 2 of Epidermal growth factor receptor substrate 15-like 1	0.3907	7	21	21	130		0.92	19.1		0.879	17.3		0.922	14		0.988	16.4		0.998	15.7		24		0.927	12.4		1.124	19.7		1.12	36.4		1.304	18		1.133	17.7		25		0.998	17.2		1.029	37.7		0.85	34.2
IPI00378768.5	centaurin, alpha 1	0.3904	2	12	12	42		0.99	13.6		0.969	14.2		1.055	10.1		1.021	10.5		0.961	5.7		14		0.986	13.3		0.862	20.9		0.896	11.6		0.886	6.8		0.964	13.8		5		1.057	21.7		1.17	18.6		1.117	22.4
IPI00121387.1	Guanine nucleotide-binding protein subunit alpha-11	0.39	1	5	12	88		1.044	15.9		1.014	9.1		1.008	6.2		1.009	8.4		1.012	9.2		29		0.958	24.8		0.895	29.9		0.907	24.6		0.929	30.8		0.873	20		12		0.813	7.5		0.707	10.2		0.897	8.2
IPI00169711.2	Amine oxidase [flavin-containing] A	0.3897	1	18	20	93		0.985	10.6		1.015	7.5		1.017	8.3		0.978	7.5		1.026	8.2		30		1	12.6		0.842	11.2		0.875	14.6		0.862	10.4		0.876	12		19		0.855	22.7		0.836	67.2		0.958	11.2
IPI00351252.4	GMP synthase [glutamine-hydrolyzing]	0.3896	1	17	17	80		0.942	12.5		0.976	15.3		0.991	15.9		1.018	17.3		0.989	13.9		16		0.955	18.4		0.958	21.7		0.997	23.9		1.031	14.3		0.886	19.2		23		0.877	16		0.855	2.4		0.816	23.2
IPI00315948.3	Tubulin-folding cofactor B	0.3893	1	8	8	38		1.011	17.4		0.963	16.9		0.943	10.9		1.014	9.7		0.968	16.4		14		1.18	9.8		1.207	73.6		1.115	14.7		1.345	77.9		0.992	6.6		5
IPI00667471.1	Serine/threonine-protein phosphatase 2A 55 kDa regulatory subunit B alpha isoform	0.3893	7	9	13	77		1.04	6.5		0.999	11.8		0.989	7.6		0.987	7.8		1.024	8.8		21		1.087	6.3		1.094	10.8		1.12	12.6		1.077	10.5		1.069	12.2		16		1.141	20.1		1.336	8.7		1.202	22.4
IPI00121833.3	3-ketoacyl-CoA thiolase A, peroxisomal	0.3892	4	9	9	90		0.914	23		0.859	23.9		1.087	10.5		0.962	4.6		0.962	10.6		9		1.014	6.8		0.992	14.5		1.007	22.1		0.971	12		0.945	6.7		20		1.046	17.2		0.962	13.4		0.965	29.9
IPI00221430.3	N-terminal EF-hand calcium-binding protein 1	0.3892	1	7	7	44		0.994	5.5		0.906	11.3		0.925	5.2		0.879	7.2		0.745	3		3		0.791	30.2		1.012	23.3		0.905	28.1		0.782	27.4		0.841	81		10
IPI00138274.1	Alpha-crystallin B chain	0.3886	2	7	7	70		0.976	8.1		0.925	6.4		0.881	8.8		0.961	6.4		0.967	8		22		0.982	13.8		1.12	11.2		1.115	10.1		1.212	16		1.104	10.6		15		1.049	9.7		1.255	6.3		0.972	12.7
IPI00109221.3	Phosphatidylinositide phosphatase SAC1	0.3884	1	18	18	69		0.987	8.1		0.977	12.6		0.998	10.9		0.961	7.8		0.978	14.8		20		0.92	14.1		0.89	18.4		0.879	27.6		0.895	24.3		0.924	9.9		17		0.993	10.5		1.099	60.1		1.228	25.1
IPI00845711.1	glutamate receptor 2 isoform 1 precursor	0.3884	2	25	32	311		1.009	21.3		1.016	14.6		1.048	11.6		1.025	15.6		0.996	13.5		73		1.003	11.3		0.859	21.9		0.884	14.7		0.86	18.9		0.95	18.6		52		0.96	22.3		0.878	35.6		0.859	22.7
IPI00132276.1	Vesicle-associated membrane protein 3	0.3883	1	1	4	105		0.903	7.2		0.934	8.5		0.945	5.9		1.011	2.7		0.903	5.6		18		1.071	12.6		0.767	29.7		0.644	56.1		0.565	62.5		0.886	29		24		1.065	16.9		1.052	29.6		0.979	14.3
IPI00135106.2	Isoform 1 of Myelin-associated oligodendrocyte basic protein	0.3882	1	8	9	82		0.944	19.1		1.006	16.9		0.96	13.3		1.052	8.3		1.05	9.8		20		1.034	18		0.825	23		0.833	22.5		0.83	20.3		0.881	9.6		28
IPI00123281.1	Leucine-rich repeat-containing protein 59	0.3876	2	11	11	64		0.934	16.1		0.886	14.9		0.948	8.3		0.99	7.4		0.946	11.4		13		0.976	11.4		0.957	7.1		0.885	8.1		0.887	5.9		0.908	12.3		20
IPI00133342.1	Putative uncharacterized protein	0.3876	2	5	5	105		1.037	16.2		0.999	17.6		1.015	17.4		1.008	10.9		0.998	9.1		31		1.044	12		0.924	21.9		0.883	17.8		0.862	16.6		0.935	12.2		24		0.809	39.3		0.709	41		0.847	66.6
IPI00387580.2	Isoform 1 of Gamma-adducin	0.3872	2	17	17	180		0.944	11.7		0.986	13.7		0.986	10.2		0.983	15.3		0.984	7.6		23		0.975	17.1		0.882	19.6		1.014	17.2		0.968	17.9		0.943	12.3		37		1.118	29.7		0.952	26.3		0.955	34.4
IPI00649298.1	ELAV-like protein 2 isoform 4	0.3872	8	2	11	64		1.063	16.1		0.993	13		1.005	16.8		1.024	8		0.994	12.8		22		0.991	7.9		0.99	4.8		0.944	16.1		0.981	9.5		0.954	17.5		7		1.006	8.5		0.837	1.4		0.874	60.6
IPI00918997.1	asparaginyl-tRNA synthetase, cytoplasmic isoform 2	0.3871	2	19	19	144		0.976	13.7		1.003	13.3		0.982	13		0.965	16.3		0.984	15.5		46		1.042	20		0.89	15.8		0.913	23.3		0.862	15.8		0.941	15.7		24		0.941	21.9		0.831	9.2		0.981	8.1
IPI00227585.6	Fatty acid-binding protein, brain	0.3864	2	3	5	24		1.109	7.9		1.3	12.8		1.21	10.3		1.3	18.8		1.375	19.6		12		1.109	14.3		2.149	7		1.35	23.6		1.27	15.5		1.397	23.9		13		1.095	8.3		0.82	21.7		0.98	17.2
IPI00228385.5	Glucose-6-phosphate 1-dehydrogenase X	0.3864	3	16	17	118		1.081	14.7		1.049	9		1.047	12.4		1.08	9.8		1.047	18.4		32		0.984	12.7		1.019	21.5		1.054	17		1.061	13.6		1.03	16.6		26		1.02	12.9		1.294	19.2		1.264	20.8
IPI00850983.3	synaptojanin-1 isoform a	0.3864	4	1	48	780		1.002	13.3		1.007	12.8		0.975	10.4		0.996	10.3		0.985	11		134		1.002	17.7		0.893	25.7		0.948	22.3		0.911	18.8		0.958	20.1		133		0.948	34.5		0.956	43.7		0.91	36
IPI00990842.2	splicing factor U2AF 65 kDa subunit isoform 2	0.3864	2	8	10	104		1.001	17.2		1.021	24.2		1.027	18.6		1.011	15.2		1.022	17.1		24		0.909	8.7		1.251	30.6		1.101	17.3		1.096	21.1		1.016	25		16
IPI00120162.2	Casein kinase II subunit alpha	0.3862	4	11	14	67		1.002	13		1.007	14.1		0.985	10.1		0.971	19.9		0.98	12.4		22		0.985	12.1		0.838	19.4		0.897	15.1		0.825	10		0.915	17.9		15
IPI00223757.4	Aldose reductase	0.3861	4	12	13	150		0.971	11		0.954	10.3		0.995	10.8		0.987	6.6		0.989	10.6		38		1.067	14.7		1.026	9.7		1.025	15.7		0.98	12.3		1.019	11.1		31		1.03	14		1.114	14.4		1.036	16.5
IPI00126762.1	Casein kinase II subunit beta	0.386	6	6	6	57		0.992	5.8		0.985	6.9		0.999	10.4		0.972	18.8		0.952	16.4		6		1.023	8.2		1.012	15.2		1.038	13.5		0.931	11.7		1.001	6		24
IPI00132958.1	Acyl-coenzyme A thioesterase 13	0.3857	1	5	5	56		0.997	16.2		0.996	12		0.989	7.1		1.037	13.7		1.043	12.6		20		0.989	3.4		1.097	4.2		1.072	10.1		1.002	15.2		1.072	2.2		7		1.081	11.4		1.193	14.9		1.076	16.7
IPI00606508.1	Uncharacterized protein	0.3857	3	3	10	95		1.021	7.2		1.043	6.3		1.037	11.7		1.002	6.9		1.013	6.2		29		1.044	9.1		0.973	11.9		0.968	15.8		0.965	10.7		0.99	5.7		13		0.97	16.8		1.016	24.2		1.037	25.5
IPI00111013.1	Cathepsin D	0.3854	4	12	12	202		1.009	7.2		0.998	10		0.966	9.8		0.994	6.9		0.98	8.5		36		1.058	12.1		1.273	25.9		1.232	18.3		1.262	22.5		1.234	17		37		1.016	20.1		1.161	37		0.95	42.3
IPI00116308.1	Hsc70-interacting protein	0.3854	4	17	17	171		1.01	11.4		1.018	14.7		0.974	11.8		0.953	7		1.002	7.4		34		1.029	13.8		1.27	24.7		1.32	13.3		1.374	24.5		1.254	18.5		40		0.962	16.6		1.054	19		0.814	31.1
IPI00673513.2	Uncharacterized protein	0.3852	1	1	12	121		1.049	12.3		1.011	13.7		1.032	9.9		0.997	9.8		0.981	10.8		32		0.971	17.9		0.871	10.3		0.911	14.1		0.867	14.5		0.973	6.2		26		1.011	52.9		0.696	3.8		1.087	16.8
IPI00986992.1	Uncharacterized protein	0.3851	1	1	26	615		1.018	10.4		1.007	7.5		1.01	8.8		1.004	10.8		0.98	8.9		128		1.003	14.8		0.886	18.2		0.873	18.4		0.847	19		0.93	11.9		125		0.933	16.3		0.887	22.7		1.018	19.3
IPI00776164.1	Uncharacterized protein	0.385	3	5	12	124		0.969	9.8		0.996	13.8		1.007	8.4		1.007	13.4		0.974	7.8		30		0.999	16.4		1.07	12.7		1.046	13.6		1.041	11.8		1.035	9.7		29		1.128	20.3		1.122	18.3		1.198	14.3
IPI00173248.2	ankyrin 3, epithelial isoform a	0.3847	11	32	43	306		1.024	15.5		1.018	10.9		1.017	11.1		1.002	13.4		1.012	11.9		61		0.982	12.4		0.973	20		0.975	15.1		0.885	15.1		0.966	18.3		56		0.971	31.2		0.944	35		1.017	32.8
IPI00318522.3	Glutamate decarboxylase 2	0.3846	2	16	17	149		0.987	13.4		1.006	13.6		1.006	8.9		1	9.3		1.013	10.9		51		1.022	17		0.947	21.6		0.961	15.8		0.923	11.4		0.997	16.8		25		0.852	19.4		0.785	15.6		0.956	21.2
IPI00461456.1	60S ribosomal protein L23a	0.3846	10	2	9	63		1.097	7.9		1.051	10.7		1.014	9.4		1.022	5.6		0.983	3.5		13		1.013	10.9		1.008	10.6		1.034	7		1.01	12.9		1.013	7		21		1.033	10.9		1.041	35.5		0.928	19.3
IPI00990671.1	prefoldin 4 isoform 3	0.3846	2	5	5	24		0.897	25.4		0.915	2.5		0.937	26.5		0.959	7.1		0.93	23.7		5		0.976	14.4		0.979	15.8		1.089	33.9		1.025	17.4		1.086	6.8		6		1.932	23.9		2.197	18.1		1.088	85.8
IPI00987951.1	Uncharacterized protein	0.3845	4	2	33	311		1.014	8.7		1.063	9.9		1.138	10.3		1.117	15.6		1.098	11.8		49		0.908	12.3		0.937	15.9		0.917	14		1.023	17.9		0.932	11.2		72		1.044	21.9		1.055	24.5		1.073	22.1
IPI00230277.3	Mitogen-activated protein kinase 3	0.3842	3	5	13	158		1.022	8.9		1.009	5.6		0.997	8.7		0.993	5.3		0.991	5.8		36		1.051	15.8		0.937	21.1		0.907	12.3		0.868	11.9		0.97	12.2		24		0.869	22.9		0.843	37.2		1.134	43.1
IPI00762083.2	dipeptidyl aminopeptidase-like protein 6 isoform 1	0.3836	4	25	27	206		0.935	10.7		0.959	10.3		0.964	9.9		0.951	9		0.937	8.6		59		0.991	7.9		0.917	14.8		0.921	12.4		0.85	9.1		0.94	6.9		43		1.027	16.5		0.981	29.2		1.143	37.5
IPI00116228.1	Peptidyl-prolyl cis-trans isomerase F, mitochondrial	0.3835	1	6	9	30		0.964	10.2		0.939	10.4		0.991	6.6		1	6.3		0.999	9.8		11		0.949	12.4		1.092	9.9		1.105	9.9		1.134	8		1.039	5.3		8
IPI00314153.4	Uncharacterized protein	0.383	2	20	21	126		0.975	9.8		1.019	12.9		0.979	9		0.963	10.5		0.993	10		46		1.014	12.5		0.961	9.8		1.009	15.2		0.973	11		1.007	8.2		17		0.926	10.1		1.019	28.6		1.135	39
IPI00411094.1	Isoform 2 of Serine/threonine-protein kinase PAK 3	0.3824	6	7	18	162		1.021	8.6		1.015	9.4		1.042	9		0.975	10.6		1.011	8.3		35		1.035	11.2		1.126	17.7		1.15	13.2		1.166	12.3		1.112	12.8		31		1.102	20.4		1.127	24		0.909	23.8
IPI00762051.1	60S ribosomal protein L24	0.3822	4	8	8	38		0.931	12.3		0.96	9.4		0.964	7.8		0.978	10.6		0.99	8.4		18		0.971	8.5		0.868	18.5		0.899	9		0.819	12		0.912	7.4		6
IPI00816921.2	MAP6 domain-containing protein 1	0.3822	1	4	4	16																			1.033	12.3		0.958	31.5		1.054	17.6		1.006	31		1.01	28.6		6		0.976	21.6		1.051	31		1.203	14.5
IPI00118569.1	Guanine nucleotide-binding protein subunit alpha-13	0.382	2	12	14	114		1.031	19.1		1.038	19		1.039	12.9		1.031	9.8		1.027	5.2		30		1.047	11.9		0.925	18.3		0.894	15.5		0.899	15.5		0.93	19.5		18		0.91	11.1		0.844	9.3		0.987	12.7
IPI00114279.1	Excitatory amino acid transporter 1	0.3812	2	17	21	650		0.945	16.3		0.978	14.8		0.983	14		0.95	15		0.938	13.4		106		0.992	13.5		0.922	17.7		0.866	20.4		0.801	19.8		0.928	14.5		112		0.945	15.1		0.904	35		1.006	31.5
IPI00115607.3	Trifunctional enzyme subunit beta, mitochondrial	0.3811	3	17	18	165		0.997	13.1		1.045	12.3		0.996	10.2		1.03	12.2		1.039	12.4		44		1.022	12.5		0.975	15.5		0.891	13.6		0.935	15.8		0.892	14.9		28		0.861	43		0.891	40.7		0.829	38.9
IPI00759876.2	catechol O-methyltransferase	0.3811	3	6	6	44		0.993	13.3		0.979	13.3		0.979	14.7		1.021	7.3		0.939	13.6		15		1.081	20.9		1.039	33.3		1.03	31.4		0.98	18.2		1.119	7.7		5
IPI00989983.1	nuclear transport factor 2-like	0.3807	1	5	5	80		0.995	7.7		0.973	13.9		1.036	9.5		1.019	7.9		1.052	10.3		17		0.984	11.7		1.218	28.8		1.297	10.5		1.091	25.7		1.084	10.6		17		1.19	14.3		1.039	2.9		1.029	8.5
IPI00229525.1	Guanine nucleotide-binding protein G(olf) subunit alpha	0.3806	3	7	9	91		1.065	12.9		1.061	11.2		1.058	12.4		1.071	17.3		1.098	14.8		28		1.03	17.2		1.01	14.2		0.863	17.3		0.844	9		1.02	22.3		8		1.027	38.2		0.843	34.5		1.024	29
IPI00114407.2	Isoform 1 of THO complex subunit 4	0.3804	2	6	6	23		0.998	17		1.081	12.3		1.029	14.1		0.923	9		0.955	29.6		7		0.919	11.7		0.931	15.4		0.896	12.6		0.89	26.7		0.831	2.3		6
IPI00112721.1	Protein phosphatase 1 regulatory subunit 1A	0.3801	1	3	3	12																																				1.039	29.4		0.408	5		0.479	113.5
IPI00857192.1	mitochondrial fission 1 protein isoform 2	0.3793	2	6	6	101		0.997	7.3		0.939	9.3		0.987	5.7		1.002	7.7		1.019	13.6		13		0.942	7.1		1.129	13.4		1.026	11.7		1.074	14.1		1.03	11.6		19		1.034	12		0.893	29.6		0.981	47.1
IPI00113845.1	Proteasome subunit beta type-1	0.3792	1	3	7	75		1.014	9		0.944	17.5		1.031	12.5		1.003	16.5		0.931	14.5		20		1.056	12.9		1.053	14.2		0.912	16.6		0.869	17.9		0.98	10.1		14		1.042	110.7		0.796	12.3		0.778	40
IPI00115708.1	Phosphatidylinositol-5-phosphate 4-kinase type-2 alpha	0.3778	2	8	14	112		0.994	11.6		1.005	11.6		0.99	9.7		0.97	12.8		0.977	5.9		29		0.965	10.9		0.904	18.9		0.966	29		0.989	20.8		0.939	20.1		22		1.079	8.8		1.249	18.7		1.11	13.7
IPI00113869.1	Isoform 2 of Basigin	0.3773	3	10	10	80		0.958	11.4		0.991	7.8		0.96	8.9		0.994	7.2		1.005	6.7		18		1.05	11		1.057	9.9		1.049	13.1		1.083	13.1		1.111	9.9		19		1.117	21.3		1.199	48.9		0.925	82.4
IPI00380734.2	Isoform 1 of Actin-related protein 3B	0.3756	2	8	13	117		1.027	14.5		1.014	12.6		0.98	13		0.981	9.2		0.946	13.5		25		0.984	19.2		1.004	19.3		0.993	17.9		0.936	16.6		0.992	14.3		25		1.06	41.4		0.916	71.6		1.164	22.8
IPI00224069.3	Nuclease EXOG, mitochondrial	0.375	2	8	8	42		1.003	15.2		1.035	11.7		0.977	14.1		1.035	9.3		1.015	12.3		14		1.016	14.6		0.843	12.6		0.866	25.8		0.854	15		0.915	15.8		8
IPI00648658.1	clathrin light chain A isoform d	0.375	4	1	10	121		1.043	12.3		1.032	11		1.08	13.8		1.048	6.4		1.061	8.8		32		1.101	14.1		1.638	32.4		1.539	48.4		1.638	33		1.463	32.6		19		1.155	8		1.284	8.8		1.049	7.6
IPI00117087.1	Hsp90 co-chaperone Cdc37	0.3747	1	13	13	87		0.955	12.1		0.978	13.2		0.975	10.2		0.963	18		0.964	13.2		22		1.073	13.3		1.098	21.4		1.15	13.9		1.151	20.1		1.018	18.4		20		1.126	23.1		1.164	24.2		1.034	8.5
IPI00420651.3	Isoform 1 of Neurabin-2	0.3745	2	21	23	170		0.967	19.1		0.961	18.4		0.934	11.5		0.966	14.2		0.958	18.7		21		1.007	9.6		1.218	15.8		1.22	23.3		1.224	24.1		1.169	15		41		1.115	33.2		0.934	18.1		1.044	55.7
IPI00762375.2	mitogen-activated protein kinase 10 isoform 1	0.3744	6	5	14	57		0.991	7		0.972	14.1		1.021	19.9		1.027	16.2		0.973	7.3		19		0.992	14.3		0.913	15.9		1.024	22.3		0.987	18		0.976	15		8		0.902	30		0.929	21.2		1.062	3.2
IPI00113262.1	26S proteasome non-ATPase regulatory subunit 14	0.3742	2	7	8	48		1.032	4.9		1.053	11.1		1.069	16		1.078	5		1.058	11.8		11		0.984	17.4		1.068	16.3		1.077	18.8		1.074	8.9		1.013	10.9		7		0.992	16.1		1.066	15.4		0.82	12.8
IPI00463489.3	Putative uncharacterized protein	0.3739	3	6	11	193		0.959	16.5		0.965	14.3		1.009	9.8		0.96	12.6		0.938	8.6		38		1.004	8.7		1.088	22.6		1.102	17.7		1.125	15.4		1.055	11.2		35		1.049	26.6		0.951	46.9		1.03	48.1
IPI00331549.1	Dehydrogenase/reductase SDR family member 1	0.3738	1	8	8	44		0.982	13.7		0.922	11		0.907	17.5		1.011	15.8		0.961	6.1		13		1.001	8.8		0.864	12.7		0.838	11.4		0.804	7.5		0.897	9.8		10
IPI00453771.2	Synaptobrevin homolog YKT6	0.3737	1	6	6	77		0.965	7.7		0.98	8.4		0.942	10.2		0.937	9.1		0.969	6.6		15		1.039	14.3		0.901	9.5		0.926	7.6		0.841	9.2		0.943	10.5		17		0.97	23		0.657	30.2		0.943	22.5
IPI00762542.2	40S ribosomal protein S11	0.3734	2	7	7	32		1.016	8.4		0.989	14.8		0.995	17		1.013	9.3		0.926	11.9		13		0.997	15.1		0.877	12.6		0.917	9		0.867	14.3		0.924	6		6
IPI00133185.3	60S ribosomal protein L14	0.3733	2	9	9	65		0.993	7.6		1.049	7		1.053	8		1.005	7.8		0.976	6.1		23		1.027	7.3		0.915	11.2		0.907	13.2		0.901	24.8		0.914	15.5		12		2.107	32.5		1.393	44.3		1.435	39.2
IPI00989777.1	Prolyl endopeptidase	0.3732	2	20	20	99		1.034	15.3		1.03	18.4		0.998	22.2		1.058	16.9		1.04	19.4		23		1.004	12.5		0.895	13.4		0.896	20.8		0.876	20.7		0.955	12.6		26		1.126	25.7		1.359	37.1		1.439	42.7
IPI00130419.1	Protein kinase C epsilon type	0.3731	1	23	26	143		0.998	12.6		1.017	7.6		0.983	8.4		0.999	8.3		0.936	10.8		40		1.034	12.2		0.91	11.4		0.936	14.8		0.894	21.6		0.954	13.7		26		0.911	35.6		0.818	8.9		0.912	27
IPI00986234.1	C-terminal-binding protein 1 isoform 2	0.373	8	16	16	87		1.021	6.9		0.948	11.7		1.054	6.7		1.006	10		0.957	8.2		22		0.981	15.5		1.077	14.2		1.071	18.8		1.06	25.5		1.061	10.9		18		1	39		1.16	19		1.002	12.8
IPI00134353.3	Nucleolar protein 3	0.3727	1	6	6	21		1.06	24.9		0.993	21.6		0.922	22.5		0.911	18.9		1.088	17.5		6																			0.918	7.9		0.929	8.6		0.846	12.9
IPI00126175.2	protein S100-A1	0.3723	2	4	4	47		0.952	17.8		0.905	7.3		0.932	8.3		0.974	9.4		0.971	7.5		15		1.002	13.3		1.144	21.7		1.226	27.9		1.279	17.8		1.096	13.1		11		1.113	23.4		1.068	15.8		0.974	23.9
IPI00331165.2	Isoform 2 of Synaptoporin	0.3719	2	7	8	56		1.078	8.9		1.044	12.7		1.048	12.7		1.029	8.6		0.971	9.5		16		1.002	9.6		0.909	10		0.85	19.7		0.816	15.1		1.015	11.9		13
IPI00331094.3	Aspartoacylase	0.3718	6	6	7	55																			1.056	11		1.087	17.7		1.16	18.1		1.076	14.7		0.978	14.7		22		1.058	9.8		0.965	14.4		1.203	37.3
IPI00751146.1	Isoform 2 of Twinfilin-2	0.3718	2	9	9	64		1.124	13.7		1.009	14.1		0.96	17		1	3.7		0.873	20.6		14		0.963	10.1		0.883	13.3		0.97	8		0.904	5.3		0.969	14.1		7		1.117	22.5		1.036	17		1.054	23
IPI00944803.1	phosphoribosyl pyrophosphate synthase-associated protein 2 isoform b	0.371	2	3	7	47		0.981	8.3		0.982	13.9		0.964	20.1		0.944	12		0.973	10.6		11		0.968	7.8		0.988	31.4		0.942	24.3		0.928	34.7		0.963	28.1		9
IPI00123465.1	Isoform 1 of COP9 signalosome complex subunit 7a	0.3709	4	8	8	46		0.915	8.7		0.93	9.2		0.949	6.2		0.984	21.6		0.993	23.4		11		1.072	6.4		0.983	14.3		1.01	18.9		0.904	9		0.994	13.2		6		0.971	16.4		0.993	11.3		0.988	14.3
IPI00223216.5	Thiosulfate sulfurtransferase	0.3704	2	9	10	81		1.038	14.1		1.08	12.5		1.112	16.6		1.126	11.9		1.099	14.9		25		0.951	17.2		0.891	20.6		0.888	20.8		0.963	16.7		0.9	21		11		0.926	11.6		1.06	29.4		1.102	7.7
IPI00463589.2	Uncharacterized protein	0.3703	2	20	39	546		0.991	12.5		1.023	12.5		1.036	10.4		0.984	9.5		0.977	10.4		114		1.011	9.8		0.835	13.8		0.849	15.1		0.815	17.7		0.921	13		87		0.963	16.1		0.85	34.1		0.989	27
IPI00321170.9	60S ribosomal protein L3	0.3697	5	17	17	180		1.017	9.8		1.014	9.6		1.006	6.7		1.021	6.4		0.993	8.7		40		0.968	14.2		0.908	12.2		0.937	18.4		0.901	16.4		0.91	12.2		28		0.809	34.5		0.852	136.4		0.602	59.9
IPI00672505.1	Uncharacterized protein	0.3693	2	2	21	285		0.995	12.7		0.992	17.6		1.041	12.8		0.985	7.8		1.007	12.4		45		1.005	13.6		1.109	28.1		1.103	18		1.145	22.7		1.037	16.5		49		1.075	24		0.983	18.9		0.952	37.7
IPI00113517.1	Cathepsin B	0.3687	1	10	10	81		0.978	7.7		0.989	11.6		0.926	10.4		1.001	9.7		0.96	12.6		15		0.996	13.9		1.084	13.2		1.167	21.5		1.132	18.1		1.131	12.3		26		0.883	27.4		0.963	20.6		0.979	19.1
IPI00331644.5	Proteasome subunit alpha type-3	0.3686	1	9	9	48		0.994	5.5		1.002	6.1		1.051	6.5		1.013	8.5		1.011	4.9		15		0.974	13.9		1.035	17.3		1.026	11.7		1.035	12.2		1.033	13.9		11
IPI00123342.4	Hypoxia up-regulated protein 1	0.3684	3	24	24	166		0.974	17.8		0.944	19.4		0.986	15.3		0.953	15.6		0.968	16.9		47		0.941	20.6		1.227	45.9		0.978	36.1		1.165	32.7		1.129	20.7		24		0.843	19.1		1.053	30.5		1.005	19
IPI00405986.3	Uncharacterized protein	0.3684	1	9	32	233		0.995	11		1.014	10.9		0.996	10.1		0.991	8.3		0.971	8.1		65		1.002	15.6		1.027	19.8		1.058	17.6		1.04	16		1.029	14.2		49		0.898	14.4		0.984	27.6		1.047	28.2
IPI00662285.1	Isoform 3 of Neuroplastin	0.3682	1	2	12	268		1.012	13.1		1.038	7.8		1.044	6.9		1.052	6.3		0.999	8.1		47		1.037	12.5		1.105	16.7		1.053	15.8		1.059	17		1.07	8.5		66		1.051	15.9		1.059	11.7		1.028	18.9
IPI00752639.1	Uncharacterized protein	0.3677	3	1	8	62		1.084	5.6		1.041	11.9		1	9.5		1.012	6.2		0.991	2.8		12		0.992	12.8		1.02	14.4		1.034	9.5		1.012	10.9		1.005	8.5		22		1.033	10.9		1.041	35.5		0.928	19.3
IPI00119152.1	Carboxypeptidase E	0.3676	1	14	14	101		1.02	7		0.984	8.3		0.932	7.6		0.995	11.7		0.952	6.9		23		0.985	14.4		1.048	19.1		1.119	17.3		1.071	14		1.055	15		24		0.976	11		0.759	16.2		0.851	23
IPI00124954.2	Kinesin-1 heavy chain	0.3676	2	19	31	192		0.993	19.1		0.981	18.7		0.984	15.2		1.025	11		0.989	10.1		30		0.978	16.9		0.977	15.4		0.972	19.5		1.037	17.4		0.961	19.7		32		0.907	21.8		0.955	41.8		0.904	21.7
IPI00553807.3	Isoform 2 of Disks large homolog 1	0.3673	4	3	22	264		0.989	12.6		0.992	17.6		1.044	10.7		0.973	9		1.007	10.9		45		1.005	12.5		1.112	28.5		1.093	19.5		1.111	18		1.037	16.5		49		1.055	31		0.983	19.1		0.962	36.2
IPI00453818.3	Isoform 1 of Programmed cell death 6-interacting protein	0.3671	5	22	22	154		0.923	18.4		1.001	12.8		0.966	16.8		0.978	11.7		1.021	15		25		0.986	14.4		1.001	16.8		1.003	13.1		1.034	10.6		0.992	14		31		0.879	32.4		0.985	14.7		1.108	47
IPI00885326.1	Uncharacterized protein	0.3665	2	5	5	18		0.918	18.4		0.885	11.1		1.002	18.7		0.938	15.6		0.977	13.3		8		0.949	5.9		0.962	16.2		0.992	9.8		0.927	5.3		0.972	9.4		5
IPI00221845.1	Caytaxin	0.3656	1	9	9	41		0.96	9.1		1.004	10.8		0.987	9.3		1.005	6.5		0.944	8		8		0.973	15.2		0.931	11.7		0.939	33.5		0.937	56.7		0.973	18.8		14		1.121	87.5		1.158	129		1.01	69.4
IPI00463297.4	60S ribosomal protein L36	0.3654	7	5	5	25		1.018	13.8		0.961	10.7		1.007	11.8		0.984	12.8		1.008	14.2		7		0.957	10.3		0.938	10.1		0.988	6.5		0.902	20.9		0.935	5.7		9
IPI00322562.5	40S ribosomal protein S14	0.3642	3	4	4	39		1.057	7.5		1.076	12		0.977	10.7		1.016	8.8		1.025	5.1		11		0.963	11.7		0.898	25.5		0.895	9.7		1.003	9.6		0.891	22		9		1.057	4.7		0.719	72.8		0.877	15.4
IPI00312752.3	Endophilin-A2	0.3641	1	6	12	114		0.996	12.6		1.009	13.4		0.968	11.4		0.979	8.4		0.962	9.8		37		0.968	14.2		1.24	18		1.287	24.1		1.333	26.2		1.252	14.2		17		1.034	38.6		1.088	29.7		1.25	12
IPI00420426.1	AP-3 complex subunit beta-2	0.3641	1	28	28	188		0.979	11.3		0.995	16.4		0.993	11.1		0.987	10.3		0.994	8.3		41		1.011	9.6		1.022	18.1		0.996	23.4		1.044	19.5		1.022	11.6		35		0.873	17.9		0.967	47.8		1.005	37.9
IPI00465769.3	Isoform 2 of Solute carrier family 12 member 5	0.3641	6	32	36	474		0.983	13.6		0.987	13.5		1.004	13.6		0.978	12.4		0.979	11.4		119		0.995	12.2		0.965	17.1		0.972	23.1		0.95	29.5		0.965	14		89		0.939	15.7		0.836	16.8		0.989	36.1
IPI00307963.3	Peflin	0.3636	1	7	7	35		1.015	6.3		1.085	11.4		0.996	19.1		1.059	12.5		1.037	18.7		9		0.918	18.1		0.928	10.6		0.941	18.3		0.861	7.6		1.002	18.8		6
IPI00115827.1	Protein NipSnap homolog 2	0.363	2	10	10	78		0.967	12.5		1.024	15.8		1.029	14.3		1.014	12.2		0.995	12.6		28		0.966	13.4		0.838	18.3		0.782	17.9		0.812	20.5		0.939	15.4		19
IPI00229517.5	Galectin-1	0.363	1	4	4	30		0.936	17.3		0.999	26.2		0.981	11.6		0.982	5.9		0.968	14.4		7		0.827	19.3		1.03	28.8		1.144	30.4		1.227	11.7		1.104	18.1		9
IPI00118832.1	Endoplasmic reticulum resident protein 29	0.3626	1	7	7	26		0.922	14.2		0.912	18.1		0.923	12.9		0.828	17.9		0.979	11.1		7		0.976	35.8		1.329	42.4		1.34	1.8		1.466	24		1.281	0.8		3		1.115	41.6		1.296	75.3		0.964	23.8
IPI00321994.2	Ketosamine-3-kinase	0.3625	1	10	10	42		0.911	19.7		0.951	17.5		0.984	23.7		0.925	13.6		0.899	6.5		14		1.019	5.6		0.854	12.4		0.933	19.3		0.892	19.7		0.988	24.1		7
IPI00408269.4	Isoform 3 of Clathrin coat assembly protein AP180	0.3618	7	25	28	792		1.038	16.2		1.027	14.7		1.022	13.5		1.029	13.7		0.996	11.2		166		1.036	11.9		1.035	22.8		1.013	21.1		1.002	22.3		1.051	17.2		149		1.001	15.2		0.862	22.4		0.951	21
IPI00131870.3	COP9 signalosome complex subunit 3	0.3617	2	12	12	94		1.051	14.6		1.07	11.7		1.048	9.7		1.055	8.1		1.066	6.1		18		0.936	16.6		0.863	17.7		0.839	11.6		0.855	11.6		0.851	20.7		16		1.026	4.1		0.932	15.1		1.039	31.4
IPI00620804.2	Kinesin light chain 1T (Fragment)	0.3616	2	1	19	126		0.962	18.4		0.988	10.7		0.982	11.2		0.993	7.7		1.04	9.1		23		0.968	7.7		1.209	17.3		1.113	17.5		1.165	20.4		1.128	14.3		28		1.01	53		1.001	27.9		0.947	22.2
IPI00119105.1	Isoform 2 of CKLF-like MARVEL transmembrane domain-containing protein 5	0.3611	2	3	3	17		0.899	28.4		0.909	13		0.965	9.1		1.033	14.4		1.015	13.2		4		1.007	13.2		0.801	12.9		0.838	7.1		0.806	21.2		0.873	2.8		9		0.835	80.5		1.082	51		1.229	4.7
IPI00881629.1	Uncharacterized protein	0.3611	4	5	5	55		1.059	11.8		1.055	8.6		1.042	9		1.019	0.9		1.018	11.3		11		0.973	7.7		0.903	10.4		0.895	8.5		0.887	13.3		0.937	8.7		15		0.976	12.8		0.908	13.6		0.99	14.4
IPI00659927.2	Isoform 2 of Abl interactor 1	0.361	10	9	13	102		0.938	10.4		0.982	8.7		0.972	5.4		1.002	5.7		0.976	14.7		19		1.039	12.5		1.113	22.9		1.123	15.7		1.079	13.2		1.043	17.5		30		1.242	34.9		1.222	32.2		1.06	20.8
IPI00396805.1	Isoform 1 of UPF0366 protein C11orf67 homolog	0.3607	6	4	4	12																			0.919	15.6		0.965	13.7		1.024	9.7		0.991	14.6		1.042	8.8		6
IPI00378017.1	Isoform 2 of Guanine nucleotide-binding protein subunit beta-5	0.3598	2	12	12	134		1.033	12.3		1.029	12		1.025	12.2		1.049	5.8		0.982	8.8		31		1.031	9.3		0.993	12.6		0.988	14.9		1.016	18.4		0.99	13.2		26		1.053	16.1		0.839	22.8		0.946	12.6
IPI00226140.6	Amine oxidase [flavin-containing] B	0.3596	3	13	15	137		0.975	11.8		0.955	11.1		0.947	14.8		0.927	12.2		0.956	12.1		37		1.01	12.1		0.866	12.2		0.89	15.1		0.872	20		0.9	19.4		27		0.841	25.9		0.444	28.6		0.755	23.4
IPI00881332.1	caprin-1 isoform b	0.3596	3	13	14	92		0.963	10.4		0.907	13.2		0.922	14.7		0.869	26.2		1.005	21.8		13		0.927	16.6		1.116	33.2		1.157	23.3		1.292	24		1.176	23.1		28
IPI00312174.7	Prostaglandin E synthase 2	0.3594	1	10	10	48		0.987	19.8		1.062	10		0.923	7.6		1.012	26.9		0.964	3.2		7		1.078	9		0.988	7.7		0.991	17.3		1.027	5.9		1.009	6		10		0.856	58.3		1.016	70.2		0.431	27.9
IPI00133713.5	Isoform 1 of D-tyrosyl-tRNA(Tyr) deacylase 1	0.3589	2	5	5	33		0.937	16		0.988	13.4		0.951	11.8		0.96	13.9		1.01	15.6		11		1.046	33.8		1.091	37.1		1.066	10.4		1.093	15.4		1.074	25.8		7
IPI00420807.3	Isoform 1 of Serine/arginine-rich splicing factor 1	0.3589	4	9	9	71		0.97	18.5		1.008	15.5		1.022	24.5		1.029	10.8		1.004	14.4		17		0.823	12.4		1.125	18.9		1.187	19.1		1.1	26.3		1.063	34.2		9		0.942	22.3		1.235	38.3		0.956	19.3
IPI00761408.2	Lon protease homolog, mitochondrial	0.3583	2	20	20	212		0.992	16.3		0.933	19.1		0.99	15.9		0.97	15.3		0.968	16.3		43		1.032	8.6		1.047	14.4		1.029	20.7		1.048	17.5		0.984	20.9		27		0.953	35.5		1.098	46.9		1.024	14.5
IPI00944141.1	40S ribosomal protein S5	0.3578	3	6	6	37		0.992	10		0.975	11.8		0.993	12.1		1.022	7.8		0.988	10.6		19		1.024	2.6		1.113	4.5		1.192	1.6		1.096	6.8		1.074	0.2		3
IPI00227126.2	Isoform 1 of Tenascin-R	0.3571	2	38	38	579		0.974	15.9		1.016	13.9		0.986	13.7		0.986	11.7		0.991	11		144		0.982	16.3		1.042	21.2		1.069	19.3		1.114	17.1		1.031	14.3		102		1.031	15.5		1.108	33.5		1.074	20.6
IPI00229884.1	Serine/threonine-protein kinase PAK 2	0.3569	1	5	14	145		1.021	8.6		1.015	8.9		1.045	8.6		1.02	8.5		1.044	8.4		21		1.043	11.2		1.123	17.6		1.159	11.7		1.201	13.6		1.082	10.8		25		0.991	22.5		1.127	27.4		0.887	27.6
IPI00129161.1	Somatotropin	0.3565	1	6	7	42		9.199	94.6		1.037	28.3		0.877	19.2		2.018	67.8		0.835	21.9		19
IPI00121149.1	Isoform 3 of Ribosome-binding protein 1	0.3564	10	24	24	108		0.965	31.2		0.892	27.7		1.034	22.4		0.98	17.7		0.971	27.3		15		0.901	19.9		0.973	28.6		1.062	27.8		1.035	25.2		1.059	23.1		24		0.952	13.7		0.931	25.4		1.156	16
IPI00315548.3	60S ribosomal protein L21	0.3563	30	4	7	37		0.958	12.7		0.941	31.4		0.995	12.5		0.938	15.9		0.943	17.3		8		1.066	10.5		0.95	17.2		1.078	14.6		0.991	17.8		0.94	9		9
IPI00314316.3	Isoform Alpha of MAGUK p55 subfamily member 6	0.3562	3	16	18	77		0.913	12.1		0.927	17.2		0.881	11.1		0.921	15.2		0.91	5.2		16		0.969	12.3		1.088	15.9		1.063	11.4		1.144	14.7		1.021	8.2		18		1.077	17.3		1.011	30.7		1.032	31.8
IPI00134334.5	Isoform 1 of Prostaglandin reductase 2	0.3561	3	8	8	74		0.918	18.5		1.019	11		0.963	12.5		0.929	15.2		0.916	16.5		17		1.157	18.3		1.38	46.5		1.378	18.7		1.47	24.2		1.201	25.5		11
IPI00117357.1	Ras-related protein M-Ras	0.3558	2	5	5	21																			1.025	11.1		0.959	20.8		0.968	20.3		0.92	25.6		1.025	7.8		11
IPI00405558.1	Putative uncharacterized protein	0.3555	1	1	5	43		0.952	16.9		1.086	6.2		0.965	13.4		0.992	15.5		1.057	20.3		11		1.063	24.7		1.346	12.2		1.346	14.5		1.518	14.5		1.251	18.1		11		1.061	33.3		0.999	25.1		0.823	18.4
IPI00121758.1	TAR DNA-binding protein 43	0.3551	6	1	10	204		1.094	13.2		1.078	17.6		1.064	8.5		1.065	13		1.051	15.5		40		0.961	23.4		1.136	22.3		1.018	18.2		1.1	14.9		1.04	15.9		46		1.113	23.8		1.241	23.2		0.86	12.3
IPI00153136.1	Inositol-trisphosphate 3-kinase A	0.3551	1	10	10	44		0.986	13.1		0.942	19.2		0.979	10.5		1.02	12.1		0.919	14		11		0.956	2.4		0.879	17.4		0.983	16.9		1.015	10.9		0.872	15.8		11		1.004	31		1.128	35.9		1.44	20.4
IPI00322440.5	Ubiquitin-conjugating enzyme E2 K	0.355	2	5	5	10		0.93	11.8		0.97	3.6		0.915	10.1		1.012	14.1		1.124	5		5		0.919	10.8		0.905	17.6		1.022	34.5		1.102	31.7		0.959	11.8		4
IPI00221754.3	Atlastin-1	0.3548	2	16	16	177		1.013	14.1		0.994	12.6		1.013	10		0.982	15.9		1.005	10.4		38		0.978	13.3		0.859	21.1		0.903	18.3		0.876	19.7		0.946	18.4		36		0.966	30.3		0.839	13.7		0.94	10.6
IPI00308976.2	NADP-dependent malic enzyme, mitochondrial	0.3543	3	14	15	85		1.064	13.3		1.022	13		1.014	10.8		1.071	10.4		1.028	11		31		0.95	11.3		0.933	20.1		0.963	8.2		0.996	17.3		0.983	5.6		11		0.905	10		0.917	16.5		0.91	10.3
IPI00762049.2	cAMP-dependent protein kinase type I-alpha regulatory subunit	0.3543	4	7	13	94		1.003	10.4		1.035	7.6		1.025	5		1.015	9.3		0.981	13.4		17		1.037	17.4		1.143	27.6		1.147	16.3		1.131	16.7		1.121	9.9		21		1.081	14.3		1.084	21.9		1.081	15.2
IPI00136483.1	Proteasome subunit beta type-7	0.3538	1	7	7	32		0.958	13.9		0.952	4.7		0.994	10.4		0.999	8.3		0.968	9.6		14		0.949	10.8		1.063	5.9		1.156	4.3		1.126	19.1		1.131	13.5		4
IPI00857092.1	electrogenic sodium bicarbonate cotransporter 1 isoform b	0.3537	1	4	29	323		0.999	13.7		0.992	12.2		1.014	9.1		1.023	10.3		1.057	12.1		88		0.991	12.3		0.862	14.2		0.786	20.4		0.82	15.7		0.847	11.4		56		0.844	22		0.949	23.5		1.033	18.4
IPI00338412.1	Isoform 2 of Fibroblast growth factor 12	0.3536	3	5	5	27		1.065	6.8		1.01	5.8		0.989	6.9		1.024	5.4		0.958	7.5		13		0.892	5.3		0.93	7		1.063	10.2		0.955	14.6		1.022	11.8		3		0.97	5.9		0.977	5.6		1.064	10.8
IPI00118963.1	39S ribosomal protein L12, mitochondrial	0.3532	1	5	5	64		0.974	10.1		0.954	3.2		0.848	10.1		1.023	12.7		0.918	11		6		1.031	11.3		1.475	24.5		1.306	21.1		1.39	14.5		1.308	17.9		17		1.016	29.5		1.154	20.3		0.969	19
IPI00187272.3	UPF0765 protein C10orf58 homolog	0.3532	7	9	9	90		0.908	12.1		0.954	8.9		0.92	5.1		0.924	8.7		0.95	9.1		27		0.975	9.3		0.844	9.7		0.796	4.9		0.78	15.1		0.832	9.6		19		0.836	13.4		0.811	9.4		1.062	23.4
IPI00135969.2	Adenylosuccinate synthetase isozyme 2	0.3531	1	13	14	78		0.952	10		1.015	12.9		0.979	9.5		1.022	12.6		0.982	13.2		18		0.947	17.8		0.992	19.8		1.051	24		1.06	11.2		1.051	13.3		16		1.234	12.2		1.218	29.5		0.955	6.4
IPI00123862.1	Serine/threonine-protein phosphatase PP1-gamma catalytic subunit	0.3529	2	1	10	134		1.027	12.7		1.032	12.5		1.019	13.3		1.007	8.9		1.007	11.6		43		1.059	11		0.967	24.4		0.982	16.2		0.886	15.4		0.988	12.5		23		0.976	7.9		0.899	16.1		0.928	33
IPI00760002.1	Isoform Cytoplasmic of Glutathione reductase, mitochondrial	0.3523	3	11	12	108		1.019	22.6		1.005	14.8		1	12.2		0.982	13.4		1.032	8.1		14		1.017	17.1		0.939	25.9		0.954	22.9		0.916	24.4		1.018	23.5		25		1.069	19.5		0.991	12.9		1	10.6
IPI00119680.3	AP-1 complex subunit mu-1	0.3522	1	11	11	42		1.012	7.7		0.903	19		0.98	6.3		0.977	9.1		0.973	6.4		12		0.978	7.1		0.931	27.1		0.86	15.4		0.823	11.1		0.882	8.9		7
IPI00405227.3	Vinculin	0.3518	1	29	29	207		0.936	24.7		0.913	19.4		0.941	17.9		0.948	20.4		0.968	16		30		0.894	18.4		0.874	32.7		0.962	16.2		1.014	21.1		0.926	24.4		29		0.895	18		0.967	31.9		0.901	12.7
IPI01027807.1	Uncharacterized protein	0.3517	2	21	21	205		1.051	11.4		1.025	14.7		1.027	10.9		1.003	18.7		1.025	12		38		0.964	14.1		1.036	12.7		1.023	10.3		1.033	13.7		0.959	11.1		48		1.036	20.9		1.159	27.2		1.083	25.2
IPI00110729.1	Charged multivesicular body protein 5	0.3516	1	5	5	37		0.932	40.6		0.963	12.3		0.891	17.4		1.039	18.5		0.936	19.5		8		0.889	27.1		1.093	30.1		1.056	17.3		1.296	40.9		0.961	10.4		11
IPI00112414.1	Exportin-2	0.3512	4	24	24	135		0.977	15.9		0.983	16.1		0.957	15.3		1.024	11.9		1.047	12.4		35		1.032	12.7		0.904	19.8		0.914	31.2		0.915	23.4		0.911	19.1		24		0.877	27.1		0.882	64.9		0.949	17.9
IPI00223759.2	Isoform 1 of Vacuolar protein sorting-associated protein 26B	0.3512	2	9	10	68		0.986	13.7		0.98	14.7		0.994	12.2		1.028	14.9		0.976	11.1		21		0.947	9.8		0.863	26.2		0.897	19.8		0.906	13.7		0.969	8.8		14
IPI00400053.1	synaptotagmin-7 beta isoform	0.3512	2	1	13	116		0.971	10.9		0.993	17		1.021	13.1		1.028	10.8		0.993	11.6		25		1.015	7.6		0.926	22.8		0.925	14.8		0.921	21.8		0.87	13.8		21		1.165	11.3		1.041	13.4		1.069	47.4
IPI00277965.3	Uncharacterized protein	0.3507	1	1	3	12		1.075	3.6		0.995	5.7		0.985	6.9		0.95	3.9		1.007	3.8		5		0.996	9.4		1.162	4.3		1.081	5.6		1.217	10.8		1.053	5.1		7
IPI00988408.1	Isoform 1 of Kinesin-like protein KIF2A	0.3506	5	2	18	147		1.062	13.3		1.044	9.6		0.974	10.9		0.967	10.2		0.996	14.4		25		1.087	26.8		1.15	21.3		1.125	20.5		1.114	23.9		1.135	24.2		27		0.937	36.9		0.793	32.3		1.067	62
IPI00318645.6	NADH dehydrogenase [ubiquinone] 1 alpha subcomplex subunit 11	0.3497	1	3	3	24		0.981	6.8		0.919	10		0.969	9.8		1.014	10.6		0.939	8.1		12		1.01	6.6		0.961	4.1		0.913	5.9		0.872	13.6		0.955	9.2		12
IPI00133719.1	Potassium voltage-gated channel subfamily A member 1	0.3495	1	8	13	66		0.921	19.2		0.971	15.9		0.951	11		0.983	18.5		0.979	12.8		21		0.962	17.4		0.803	36.7		0.832	26		0.899	13.2		0.864	18.9		10		0.982	8.3		1.047	2.1		1.041	6.5
IPI00221831.1	Isoform 2 of Vesicular inhibitory amino acid transporter	0.3493	3	15	16	160		1.002	12.4		0.97	9.9		0.989	12.5		0.981	12.9		1.014	11.1		33		1.036	7.1		0.912	13.9		0.894	18.5		0.843	20.1		0.954	11.1		35		0.784	25.5		0.91	86.2		0.938	32.3
IPI00119114.2	Long-chain specific acyl-CoA dehydrogenase, mitochondrial	0.3488	2	13	13	164		0.955	9.1		0.956	10.6		0.968	9		0.976	11.7		0.933	11.5		40		0.967	12.6		0.906	15.9		0.876	9.7		0.896	18.3		0.891	15.4		30		0.894	23.6		1.087	20.4		1.055	23.7
IPI00338998.1	Isoform 1 of Fibronectin type III and SPRY domain-containing protein 1	0.3488	2	12	12	75		0.926	29.6		0.936	25		0.959	12.6		1.106	26.8		1.016	12.7		13		1.003	16.9		1.025	19.1		0.856	23.9		0.983	25.7		0.942	9		18		0.921	2.9		0.804	41.4		0.987	22.1
IPI00278498.10	ADP-ribosylation factor-like protein 1	0.3481	2	4	4	15		0.984	23.4		1.001	21.9		0.96	22.4		1.129	27.2		1.002	28.1		8
IPI00153840.2	Cell adhesion molecule 4	0.3479	1	10	10	180		1.066	15.9		1.042	7.8		1.002	10		1.05	7		1.019	8		27		1.029	10		1.064	17.9		1	26.7		1.009	21.1		0.983	19.2		36		0.963	13.1		1.041	26.1		1.033	21.3
IPI00466738.5	Lamina-associated polypeptide 2, isoforms beta/delta/epsilon/gamma	0.3471	6	4	10	53		0.995	18.4		1.035	14.9		1.009	12.6		0.956	16.9		0.971	19.8		13		0.899	13.2		1.002	10.1		0.975	21.8		0.952	26.3		0.927	12		10		1.372	68.4		1.151	62.6		1.021	33.9
IPI00604945.2	3-mercaptopyruvate sulfurtransferase	0.3468	2	6	7	66		1.007	14.5		0.971	21.3		0.991	14.2		1.008	16.4		0.973	18		19		0.938	11.8		0.975	15.1		1.017	8.8		0.979	13.2		0.97	8.3		14
IPI00124906.1	Cdc42 effector protein 4	0.3467	1	6	6	26																			0.765	45.6		1.069	31.7		1.45	72.9		1.794	50.6		1.334	10.9		3		1.153	17.1		0.917	32.4		0.901	26.3
IPI00918179.1	electrogenic sodium bicarbonate cotransporter 1 isoform c	0.3467	2	2	27	299		1.002	12.9		0.995	12.2		1.016	9.1		1.023	9.8		1.061	11.9		80		1.003	13.6		0.858	13.8		0.78	21.8		0.784	16.3		0.852	11.8		52		0.869	24		0.951	21.1		1.033	20.6
IPI00133403.1	NADH dehydrogenase [ubiquinone] 1 beta subcomplex subunit 3	0.3462	1	3	3	23		0.951	15.2		0.962	12.2		0.922	11.9		0.977	8.4		0.958	16.3		12		1.155	18.5		1.21	12.3		1.195	24.9		1.179	29		1.155	24.3		8
IPI00224505.7	60S ribosomal protein L13	0.346	5	9	9	70		1.01	7.9		0.969	16.1		0.995	13.8		1.013	9.7		0.957	13.8		23		0.948	27.8		1.011	14.5		0.98	30.8		0.989	13.6		0.862	28.2		7		1.133	43.2		1.192	44.8		1.158	38.6
IPI00554868.3	Ribose-phosphate pyrophosphokinase 1	0.3459	5	4	9	67		1.026	12.6		1.027	10.2		1.044	7.2		0.989	3.3		1.022	8.5		18		1.091	13.8		0.988	12.7		1.057	17.5		0.947	9.4		1.038	13.6		8		0.936	29.8		0.669	39.5		0.685	25.7
IPI00330551.2	Mimitin, mitochondrial	0.3452	1	5	5	22																			0.89	14.6		0.948	25.2		1.016	24.2		1.066	21.8		1.04	16.3		12
IPI00230139.5	Peptidyl-prolyl cis-trans isomerase FKBP4	0.345	5	15	15	82		1.038	12.8		0.984	9.8		0.985	5.2		1.007	10.6		0.992	8.3		20		0.994	10.2		1.121	17.4		1.08	25.8		1.116	16.7		1.058	19.3		15		0.905	3.4		0.983	35		0.921	7.2
IPI00137296.1	Translin-associated protein X	0.3448	2	7	7	17		0.997	20.2		0.873	9.3		0.945	34.3		0.892	10.3		0.913	21.4		5		0.984	16.1		0.877	8.2		0.893	15		0.892	2.5		0.954	6.4		5
IPI00229703.6	Vesicle-associated membrane protein 2	0.3448	2	1	4	179		0.932	11.2		0.954	10.9		0.944	5.8		1.012	2.8		0.935	9		24		1.038	16.1		0.751	29.1		0.669	58.7		0.565	52.6		0.855	22.6		32		1.087	21.8		0.999	50.7		0.935	32.6
IPI00323058.1	Isoform 2 of UBX domain-containing protein 6	0.3445	2	1	11	48		0.995	14.9		1.04	11.8		1.053	12.7		1.011	14.2		1.011	13		12		0.917	7.2		0.826	3		0.794	13.5		0.882	8.8		0.951	16.5		6
IPI00474081.4	Isoform 2 of Inositol 1,4,5-trisphosphate receptor type 1	0.3442	11	1	75	519		1.084	11.3		1.075	13.6		1.16	14.1		1.092	13.2		1.088	13.4		132		0.851	12.7		0.791	23.2		0.699	24.5		0.753	22.4		0.77	15.9		93		0.858	31.3		0.881	40.2		1.039	22.9
IPI00230019.2	Isoform 4 of Inositol 1,4,5-trisphosphate receptor type 1	0.3439	11	1	75	519		1.084	11.3		1.075	13.6		1.16	14.1		1.092	13.2		1.088	13.4		132		0.851	12.7		0.791	23.2		0.699	24.5		0.753	22.4		0.77	15.9		93		0.858	31.3		0.881	40.2		1.039	22.9
IPI00474158.4	Isoform 3 of Serine/arginine-rich splicing factor 7	0.3439	7	3	4	25		1.032	10.9		1.064	2.9		1.004	5		1.055	10.9		1.031	12.9		6		0.995	10.9		1.274	7.6		1.168	18.7		1.269	31.3		1.155	18.6		7		1.282	5.1		1.215	14.2		1.152	14.8
IPI00133428.3	26S protease regulatory subunit 4	0.3432	1	11	12	122		0.959	12		1.014	12.8		0.978	8.4		0.939	11.2		0.984	10.7		17		1.027	4.2		1.106	18.6		1.128	10.3		1.129	15.5		0.977	12.3		19		1.039	14.3		1.034	14.3		1.013	10.5
IPI00410883.1	Isoform 2 of Protein SET	0.343	7	9	9	78		0.991	15.5		1.03	9.3		0.97	9.9		1.061	14.6		1.015	12.6		13		1.01	17.8		1.255	24		1.294	12.7		1.374	24.6		1.266	21.4		21		0.852	16.3		0.959	32.6		1.108	40.7
IPI00114667.1	26S proteasome non-ATPase regulatory subunit 7	0.3427	1	7	8	22		0.991	5.6		0.987	6.4		0.981	19.7		0.918	22.3		0.905	19.7		4		0.935	4.3		0.916	22.6		0.856	91.1		0.872	46.5		0.92	31.8		5
IPI00404436.1	Isoform 4 of Phosphatidylinositol-binding clathrin assembly protein	0.3426	3	1	16	112		1.007	12.9		1.007	15.6		0.977	18.7		1.032	7.9		0.995	12.3		34		1.005	14.1		0.976	15.9		0.987	14		0.936	25.7		0.953	14.7		21		1.161	4.6		1.28	64.3		1.248	7
IPI00120085.1	Tumor protein p63-regulated gene 1-like protein	0.3421	2	4	4	18		0.956	20.1		0.97	24.6		0.997	18.2		0.99	40.2		0.965	31		8		1.026	3.9		1.054	3.3		1.001	8.3		0.966	17		1.045	9		5
IPI00761439.2	Isoform 2 of Vesicle-associated membrane protein 1	0.3419	4	3	4	51		0.875	11.7		0.887	8.3		0.888	8.3		1.01	7.2		0.926	6.5		11		1.029	13		0.903	12.2		0.835	33.4		0.879	24.8		0.864	24.6		12
IPI00134135.1	Isoform 1 of Low molecular weight phosphotyrosine protein phosphatase	0.3418	2	1	4	23		1.021	6		1.037	8.2		0.958	5.1		1.073	12.9		1.015	13		9		0.998	11.8		1.091	16		1.078	12.2		1.107	14.1		1.082	6.2		6
IPI00404434.1	Isoform 2 of Phosphatidylinositol-binding clathrin assembly protein	0.3417	3	1	16	126		1.007	12.9		1.033	15.1		0.977	18.7		1.02	8.3		1.006	13.7		36		1.014	13.3		0.977	15.4		0.959	16.9		0.938	23.9		0.946	13.4		24		1.161	4.6		1.28	64.3		1.248	7
IPI00314467.3	Proteasome subunit beta type-3	0.3415	1	5	5	48		1.105	3.7		1.064	2.5		1.027	8.4		1.089	14.7		1.033	5.1		14		1.023	15.1		1.113	23.8		1.143	11.4		1.009	21		1.02	17.7		10
IPI00124819.1	Coronin-1B	0.3409	1	11	11	85		1.017	19.6		0.971	12		0.992	11.6		1.013	8		0.981	11.1		12		1.007	21.5		1.229	20.8		1.141	27.1		1.195	15.8		1.162	20.1		17		1.054	15.1		1.269	17.3		1.057	25.7
IPI00170310.1	Uncharacterized protein	0.3409	3	23	24	229		0.929	14.5		0.92	18.2		1.015	13.9		0.922	15.9		0.942	16.3		49		0.955	16.7		0.897	18.7		0.897	19.4		0.85	28.4		0.925	23.2		43		0.952	18.5		0.951	45.2		1.226	28.1
IPI00221581.1	Eukaryotic translation initiation factor 4B	0.3404	2	17	17	132		0.863	14.6		0.884	16.1		0.994	8.7		0.911	6.1		0.941	4.3		9		0.986	15.9		1.269	25.6		1.284	21.1		1.442	30.8		1.243	17.8		43		1.041	11.3		1.129	15.7		1.06	21.9
IPI00321348.3	Immunoglobulin superfamily member 8	0.3404	2	1	15	149		0.993	10.1		1.011	9.2		1.008	6.2		1.004	8.4		1.014	10.6		37		0.989	14.6		0.942	16.5		0.958	17		0.885	16		0.957	13.5		28		0.908	9.3		0.967	11.2		1.049	19.7
IPI00466919.7	6-phosphogluconate dehydrogenase, decarboxylating	0.3395	2	17	17	91		0.949	18.5		0.981	10.3		1.006	11.7		0.986	9.4		0.934	11.4		27		1.043	18.4		0.989	17.8		1.013	26.1		0.909	23.9		1.032	11.6		14		1.12	20.2		1.237	106.9		0.672	67.1
IPI00420806.4	Cytoplasmic dynein 1 light intermediate chain 2	0.3394	1	13	13	104		1.036	13.4		0.98	15.6		1.091	18.9		1.011	7.2		0.965	14.5		14		0.967	22		0.973	26.9		0.99	17.5		0.88	14.5		0.98	25		22		1.041	30.6		1.004	31.4		0.882	54.3
IPI00880437.1	Uncharacterized protein	0.339	4	2	3	6		1.098	37.3		1.18	8.4		1.106	3.1		0.919	0.6		1.106	8.8		3
IPI00169862.1	Ubiquinone biosynthesis protein COQ9, mitochondrial	0.3387	1	4	7	88		0.972	15.6		0.924	12.3		0.932	19.3		0.975	14.3		1.017	4		12		0.906	16		1.053	20.7		1.089	15.4		1.006	15.3		1.044	15.9		13		0.838	21.1		0.726	53.6		0.746	39.5
IPI00138238.1	Prefoldin subunit 6	0.3386	2	4	5	14		0.922	18		0.944	10.4		1.036	12.1		1.008	4.1		0.958	10.9		4		0.903	30.1		1.197	10.3		1.169	16.7		1.232	6.2		1.245	15.9		5		1.082	30.9		1.061	10.8		1.123	16.1
IPI00132397.1	GTP-binding protein SAR1b	0.3384	1	2	5	35		1.058	6.9		0.996	6.7		1.005	6.5		0.997	4.8		0.993	5.3		12		1.067	4.5		0.933	7.4		0.939	8.4		0.875	5.8		0.977	8		6
IPI00775915.1	23 kDa protein	0.3383	5	2	7	39		1.057	7		1.036	7.4		0.98	6.3		1.003	7.5		0.986	4.6		18		0.86	26.8		0.777	8.1		0.872	17.3		0.886	9.2		0.877	4.6		5
IPI00132460.1	60S ribosomal protein L26	0.3379	5	6	7	22		0.953	32.3		1.033	29.1		1.046	20.6		1.062	22.6		1.163	21.4		10		0.997	11.8		0.842	107.7		0.906	84.3		0.81	53.7		0.877	64.6		3
IPI00154047.1	3-hydroxyisobutyryl-CoA hydrolase, mitochondrial	0.3377	2	10	10	76		1	12.1		0.998	9.3		0.989	16.5		1.048	9.9		0.998	9.8		23		0.955	3.5		1.075	11.6		1.061	11.7		1.112	16.8		1.049	11.2		8		0.994	21		0.929	24.9		0.961	30
IPI00113655.1	40S ribosomal protein S6	0.3373	5	11	11	106		1.025	11.7		1.006	8.6		1.015	8.5		0.979	4.6		0.98	9.2		27		1.081	11.2		0.973	16.1		0.95	15.5		0.941	7.8		0.981	10		22		0.979	13.1		0.911	27.1		0.884	5.8
IPI00957043.1	ankyrin repeat and sterile alpha motif domain-containing protein 1B isoform 3	0.3373	7	13	13	143		1.057	8.1		1.046	10.6		1.039	6.9		1.038	8.5		0.987	11		26		0.997	6.7		0.899	20.1		0.912	14		0.842	14.1		0.962	11.8		35		1.01	11.2		0.856	12.3		0.963	17.2
IPI00229256.5	synaptotagmin-7 gamma isoform	0.3369	3	3	15	185		0.995	9.7		1.008	14.5		1.025	13.4		1.03	10		0.979	12.6		24		1.003	11.3		0.892	30.9		0.913	22.1		0.918	25.4		0.83	28.1		30		1.165	11.3		1.041	13.4		1.069	47.4
IPI00986866.1	Uncharacterized protein	0.3368	5	14	14	99		1.009	16.7		1.04	14.6		1.034	11.6		1.006	15.4		0.955	16.3		42		1.028	13.5		0.853	16.4		1.014	9.3		1.089	13.9		1.022	9		7
IPI00944009.1	Isoform 3 of Elongation factor 1-delta	0.3364	7	2	14	109		0.923	23.1		0.964	14		0.958	13.3		0.926	14.5		0.994	10.7		16		0.996	16.7		1.137	21.6		1.219	22.4		1.15	25.6		1.134	11.2		28		0.997	27.4		1.123	21		1.003	36.8
IPI00330862.5	Ezrin	0.3362	1	12	23	137		0.965	15.5		0.953	12.8		0.982	11.6		0.992	11.4		0.998	17		45		1.025	13.9		1.064	16.3		1.063	20.2		1.068	14.9		1.031	14		18		0.998	22.1		1.132	20.8		0.958	22.8
IPI00380331.1	Protein phosphatase 2A B56 delta subunit	0.3361	2	11	16	79		0.98	18.2		0.944	10.8		0.966	12.2		0.955	15.5		0.964	13.9		24		0.966	19.4		0.774	21.3		0.813	39.4		0.826	9.8		0.933	21.9		17
IPI00129417.1	Heterogeneous nuclear ribonucleoprotein D-like	0.3355	2	8	10	108		1.049	12		1.045	8.5		1.021	14.2		1.074	8.9		1.036	8.3		23		1.003	11.7		1.103	13		1.086	24.6		1.12	15.2		1.058	13.7		26
IPI00652781.3	Uncharacterized protein	0.3353	4	6	10	97		1.046	12.4		1.08	9.7		1.042	16.6		1.013	9.9		1.054	7.1		19		1.034	15.2		1.195	19.8		1.244	16.6		1.141	14.8		1.112	23.2		23		0.888	20.4		1.047	10.6		0.97	14.8
IPI00312507.2	Optic atrophy 3 protein homolog	0.3352	1	3	4	5		1.077	6.1		0.995	3.7		1.001	10.2		0.981	11.1		0.988	14.1		4
IPI00114368.3	Vesicle-trafficking protein SEC22b	0.3349	2	6	6	66		0.975	15.6		0.976	11.9		0.963	9.7		0.974	11.2		0.913	17		16		0.901	15.2		0.759	31.9		0.879	8.8		0.809	13.8		0.838	30.1		8		1.28	52.5		0.973	19.3		1.125	36.5
IPI00458765.2	KH domain-containing, RNA-binding, signal transduction-associated protein 1	0.3341	4	12	13	64		1.03	7.8		1.046	7.6		1.016	10.8		1.023	9.5		1.041	3.4		20		1.02	11.4		1.059	11.6		1.069	11.1		1.075	8.5		1.094	8.8		12		1.01	1.7		1.141	0.2		1.057	18.2
IPI00117811.3	AP-3 complex subunit delta-1	0.3336	1	27	27	165		1.07	11.9		1.022	13.2		1.022	9.3		1.021	13.7		1.016	9.2		43		1.031	21.3		0.926	19.2		0.858	18		0.847	20.6		0.912	15.6		34		0.967	15.6		0.674	90.1		0.996	29.4
IPI00853932.1	Isoform 1 of DmX-like protein 2	0.3334	4	67	70	607		1.049	12.3		1.013	11.2		1.027	12.7		1.026	11.5		0.985	11.4		115		1.013	15.3		0.869	24		0.864	22.8		0.846	17.8		0.901	18.4		134		0.888	26.4		0.799	38.3		0.955	18.9
IPI00121471.1	Serpin B6	0.3333	8	12	12	52		1.009	11.1		0.954	11		0.965	9.5		1.005	11.4		0.988	8.7		24		1.007	8.3		0.992	5.4		0.941	3		0.97	6.8		0.977	3.1		6
IPI00128945.1	Proteasome subunit beta type-2	0.3333	1	6	6	37		1.047	13.9		1.056	10.7		0.985	11.8		1.035	10.3		1.052	9.9		15		1.015	2.4		0.938	3.5		0.942	2.8		0.917	14.3		0.958	10.2		6
IPI00670378.3	60S ribosomal protein L12-like isoform 1	0.3333	1	1	5	55		0.999	8.1		0.966	17.2		0.995	18.3		0.978	18.5		0.98	15.5		16		0.963	7.2		0.97	12.9		0.939	6.3		0.991	5.9		1.005	7.2		12		1.03	5.1		0.928	5.7		1.081	8.8
IPI00120637.5	Isoform 1 of WD repeat-containing protein 7	0.3331	2	34	34	225		1.007	14.3		1.009	15.8		1.009	12.6		1.021	11.4		0.993	11.3		57		1.026	12.6		0.862	12		0.855	14.9		0.839	12.8		0.919	15.4		42		0.92	21.6		0.748	43.2		0.959	41.1
IPI00623371.3	Brevican core protein	0.333	2	24	24	265		0.971	11.9		1.006	10.1		0.989	7.8		0.973	10.7		0.993	10.6		63		1.031	16.7		1.061	20.1		1.088	16.5		1.108	17.9		1.014	16.2		62		1.036	10.2		1.024	40.9		1.034	47.6
IPI00378764.6	VGF nerve growth factor inducible	0.3323	1	12	12	67		0.831	34.5		0.873	17.7		1.39	1.5		1.186	28.2		1.009	18.4		4		0.924	22.6		1.31	28.5		1.605	19.4		1.569	28.2		1.428	24.4		11		1.014	20.8		1.404	42.2		1.023	50.2
IPI00989176.1	60S ribosomal protein L17-like	0.3317	2	7	8	54		1.085	4.8		1.074	7		1.046	3.8		1.061	6.7		1.017	10		9		1.02	6		0.977	14		0.899	8.7		0.894	9		0.914	7		10
IPI00648786.1	Uncharacterized protein	0.331	5	16	16	204		1.043	19.8		1.012	13.6		1.058	11.9		1.014	19.5		1.029	10.7		29		1.051	18.9		1.005	18.9		1.101	15.8		1.053	18.9		1.05	20.7		34		1.051	19.2		1.047	21.7		0.994	16.5
IPI00116850.3	tRNA-splicing ligase RtcB homolog	0.3307	1	14	14	57		1.093	13.2		0.989	13		1.011	13.3		0.993	6.6		1.019	11.4		20		0.961	9		1.078	27.1		1.026	13.4		0.978	16.5		1.056	11		12
IPI00137594.2	Microtubule-associated proteins 1A/1B light chain 3A	0.3306	1	3	5	22		0.947	15.7		0.996	7		1.07	17.3		1.021	6.4		1.075	10.9		11		1.065	3		1.094	1.2		1.015	9.3		1.028	9.1		1.067	1.8		6		1.085	4.7		1.05	7.9		0.906	12.7
IPI00987441.1	Uncharacterized protein (Fragment)	0.3305	2	14	15	68		1.01	20.7		0.955	14.7		0.964	22		0.979	17.2		0.992	13.3		14		0.893	27.5		0.995	32		1.132	23.4		1.165	22.5		1.016	24.6		13
IPI00648626.1	Uncharacterized protein	0.3299	2	4	4	17		0.97	14.9		1.038	30.8		1.067	28.6		1.152	23.9		1.077	13		9
IPI00659170.1	Isoform 3 of General vesicular transport factor p115	0.3286	1	1	11	61		1.034	20.1		0.953	7.3		0.947	12.3		1.005	17		0.989	19.4		14		1.006	14		0.845	14.8		0.906	21.1		0.899	14.5		0.924	17.5		11		1.027	42.9		0.788	49.4		0.942	118.5
IPI00108150.2	rho-associated protein kinase 2	0.3285	4	32	37	214		1.014	15.5		1.023	15.3		1.041	20.8		1.01	17.6		1.016	16.3		41		0.923	18.3		0.846	27.4		0.934	25.4		0.905	19.2		0.889	21.1		45		0.977	0.9		0.78	4.8		0.939	12.8
IPI00126716.3	Eukaryotic initiation factor 4A-III	0.3285	4	9	12	64		1.068	8.4		1.023	12		1.054	9.4		1.044	10.9		1.019	10.9		17		0.998	14.2		0.996	13.5		1.044	12.6		1.012	8.8		0.974	12.7		17
IPI00652983.1	Uncharacterized protein (Fragment)	0.3284	1	1	13	59		1.002	14.1		1	8.7		1.02	8.4		0.965	5.1		1.012	4.1		16		0.872	22.1		0.901	27.2		0.919	24.6		1.022	25.6		0.957	14		13		0.785	98.9		0.917	10.1		0.872	28.4
IPI00754252.3	putative adenosylhomocysteinase 3 isoform 2	0.3284	8	5	22	282		0.988	12.2		1.016	10		1.006	8.6		1.01	9.2		1.006	8.7		75		1.011	13.4		0.858	21.5		0.858	14.2		0.887	20.5		0.924	12.3		60		0.903	15.3		0.944	16.2		1.085	10.5
IPI00886258.1	Uncharacterized protein	0.3282	2	8	8	52		0.944	20		0.994	25		0.987	25.5		1.028	31.4		1.119	17.7		19		1.031	5.8		0.887	5.2		0.916	5		0.881	3.7		0.881	7.7		6
IPI00314069.1	Acyl-coenzyme A thioesterase 9, mitochondrial	0.328	2	13	13	65		0.999	8.9		0.908	9.6		0.94	11.7		0.955	10.8		0.957	11.6		23		0.972	12.3		0.85	14.9		0.868	10.9		0.815	23.7		0.879	12.1		14
IPI00624501.2	ATPase Asna1	0.3276	1	7	7	39		1.035	14.8		1.045	15.1		0.999	14.1		1.041	11.2		1.003	8.3		15		1.101	18.2		0.949	10		1.019	15.7		0.99	8.1		1.076	19.3		9
IPI00267295.5	26S proteasome non-ATPase regulatory subunit 1	0.3263	1	21	21	104		1	18		1.001	7.8		0.964	14.2		0.995	7.5		1.014	7.9		22		0.941	8		0.877	14.4		0.835	16.5		0.895	24.7		0.839	7.3		23		1	52.6		0.867	33.3		0.849	17.4
IPI00319970.1	Isoform 2E of Voltage-dependent calcium channel subunit alpha-2/delta-1	0.3263	6	28	28	234		0.939	12.8		0.95	10.9		0.95	9.5		0.924	11.6		0.92	9.2		52		1.001	10.6		1.064	23		1.115	22.2		1.051	19.9		1.084	14.5		39		1.002	25.9		0.956	33.6		1.001	30.3
IPI00127556.1	Isoform Long of Neural cell adhesion molecule 2	0.3262	4	24	24	175		0.979	15.9		1.024	14		1.013	15.3		0.981	13.9		0.97	18		55		1.034	20.3		1.051	12.8		1.005	16.6		0.977	14		1.016	12.2		30		1.04	16.7		0.89	35.2		0.962	15
IPI00177205.1	GTP-binding protein Rheb	0.3261	1	7	7	38		1.049	8.2		1.006	8		0.959	6.3		1.051	3		0.966	4.5		11		1.043	2.3		0.944	4.1		1.049	5.7		0.945	13.6		0.929	6.4		6		1.108	0.3		0.849	0.7		0.94	3.3
IPI00473235.1	Isoform 2 of Voltage-dependent L-type calcium channel subunit beta-4	0.3256	3	7	13	77		1.009	10.2		0.997	3.1		1.1	11.4		0.994	6.6		1.04	4.7		10		1.086	18.5		0.967	15.9		0.991	17.2		1.017	16.6		0.975	14.9		19		1.189	13.9		1.421	37.6		1.433	68.4
IPI00153903.6	Citrate lyase subunit beta-like protein, mitochondrial	0.3254	2	9	9	21		1.009	16.1		0.963	4.8		0.949	18.2		1.03	10.7		0.949	23.8		7		0.902	16.5		0.984	60.9		1.021	15		0.959	21.6		1.023	3.4		3
IPI00330269.3	Isoform 1 of Putative tyrosine-protein phosphatase auxilin	0.3252	4	1	20	224		0.983	11.8		0.989	11.4		0.991	8.4		0.986	9.4		1.006	8.2		54		1.026	16.7		1.014	21.5		0.989	24.5		1	18.6		1.024	12.9		38		1.034	15.1		0.791	44.6		1.079	32.2
IPI00221456.1	Synaptic vesicle glycoprotein 2B	0.325	1	15	17	361		1	11.5		1.033	6.1		1.019	6.7		1.015	8.1		0.952	4.7		53		0.92	17		0.841	28.1		0.925	24.4		0.839	17.8		0.929	20		62		0.969	15.2		0.927	26.8		1.087	37.2
IPI00131548.1	Proline synthase co-transcribed bacterial homolog protein	0.3248	4	6	6	39		1.069	8.2		1.104	14.5		1.025	13.2		1.063	9.1		1.072	13.4		10		1.048	21		1.069	15.9		1.058	9.8		1.119	13.3		1.051	9.8		9
IPI00135446.1	Isoform 1 of Glycerol kinase	0.3244	6	14	14	90		1.043	10.5		1.04	10.5		1.018	11.8		0.992	14.2		0.991	9.5		24		1.006	9.6		0.9	14.7		0.849	4.1		0.833	9		0.933	7.6		17		1.121	14		0.792	15.5		1.015	7.1
IPI00474157.4	Mitochondrial import receptor subunit TOM40 homolog	0.3241	1	7	7	77		1.016	10.6		0.954	11.5		0.958	16.1		0.971	13.1		0.959	10		19		1.026	10.4		1.048	12.2		0.909	7.4		1.031	11.2		0.934	9.3		10		1.072	12		1.408	52.2		1.009	42.8
IPI00116938.1	Guanine nucleotide-binding protein G(I)/G(S)/G(T) subunit beta-3	0.3235	1	3	6	42		1.018	2.8		0.998	9.1		1.025	6.3		1	6.9		0.97	1.7		10		0.934	26.8		0.885	2.5		1.012	16.9		0.978	24.7		0.981	19.8		5		0.817	26.6		0.806	17.9		0.958	5.8
IPI00459353.2	Guanine nucleotide-binding protein G(I)/G(S)/G(O) subunit gamma-5	0.3235	1	3	3	13		0.931	9.5		0.9	5.3		0.947	6		0.957	6.9		0.969	5		8
IPI00338880.3	Isoform 2 of Neuronal cell adhesion molecule	0.3229	4	18	22	334		0.996	15.1		0.979	18.7		0.98	15.8		0.963	10.9		1.006	26		38		0.998	22.7		1.289	29.4		1.183	31.9		1.372	30.7		1.2	22.8		67		0.976	25.1		1.118	37.3		0.856	32
IPI00467383.2	Cullin-3	0.3229	2	17	17	89		0.977	12.4		1.023	8.4		0.999	11.2		0.995	13.9		1.013	14.9		27		0.908	14.7		0.814	14.3		0.74	24.8		0.836	18.1		0.877	23.7		12		0.706	21.1		0.63	7.6		0.765	23
IPI00467854.1	Isoform 1 of CAP-Gly domain-containing linker protein 2	0.3228	3	20	27	147		0.911	20.9		0.945	9.2		0.996	12.5		0.96	7.2		0.959	18.2		15		1.018	12.3		1.067	13.7		1.048	15.8		1.082	16.6		1.048	18.8		38		0.953	42.9		1.173	31.3		0.997	64
IPI00115244.1	Heparin-binding growth factor 1	0.3226	1	3	3	12		0.919	13.4		0.881	9.4		0.845	12.4		1.015	13.4		1.001	11.4		6
IPI00133985.1	RuvB-like 1	0.3224	2	10	10	53		1.05	7.1		1.043	9.3		0.947	8.4		1.026	14.4		0.939	16.1		9		1.021	10		1.011	24.3		1.036	12.2		1.022	16.9		0.976	15.6		15
IPI00378120.2	Glutaredoxin-related protein 5, mitochondrial	0.3224	1	5	5	26		0.965	17.2		0.981	12.8		0.852	2.3		0.851	11		0.957	9		5		1.093	26.2		1.157	34		1.261	12.5		1.383	24.4		1.212	28		9
IPI00135604.5	ProSAAS	0.3217	1	7	7	133		0.997	12.2		1.026	16.5		1.026	15.6		0.973	7		0.995	14.3		20		1.028	20.8		1.258	31		1.492	33.9		1.335	48.5		1.285	29.6		26		1.105	30.4		1.078	54.8		0.757	65.2
IPI00222547.6	60S ribosomal protein L28	0.3212	2	5	5	56		0.955	12.8		0.961	8.9		1.015	5.3		0.977	5.2		0.999	6.2		16		0.918	11		0.861	19.7		0.931	14		0.855	18.8		0.939	14.4		13		0.885	19.4		0.861	15.5		0.885	24.2
IPI00222125.1	Catechol O-methyltransferase domain-containing protein 1	0.3206	1	5	5	22		1.048	22.4		0.998	22		0.994	9.5		1.054	8.9		0.998	14.9		10		0.978	17.3		0.981	11.8		0.88	20.5		0.888	19.6		0.885	4.7		5
IPI00316479.7	Isoform 2 of Tyrosine-protein phosphatase non-receptor type 11	0.3204	2	14	15	66		0.989	16.4		1.03	18.8		0.982	14.3		1.016	9.9		1.019	9.8		11		1.008	16.7		0.969	18.7		1.021	14.8		0.949	9.8		0.958	9.3		19		1.084	12.1		0.532	96		0.514	82.7
IPI00132002.1	Microsomal glutathione S-transferase 3	0.3203	1	3	3	30		1.002	12.9		0.922	9.7		0.941	8.7		1.042	15.4		0.992	7.4		15		1.209	30.8		1.22	38.5		0.775	15		0.803	20.7		0.962	17		6
IPI00124684.1	Translin	0.3202	1	6	6	41		1.065	15.1		0.97	11.5		0.99	7.6		1.068	12.1		1.039	13.2		10		1.03	10.4		0.956	10.8		0.848	10.1		0.847	19.1		0.887	9		13
IPI00331710.2	Acyl-CoA dehydrogenase family member 9, mitochondrial	0.32	1	16	16	91		0.993	19		1.006	16		1.038	15.8		1.047	10.5		1.058	16.2		29		0.991	7.8		0.882	9.1		0.89	18.4		0.873	13.2		0.953	13.9		14		1.073	20.7		1.02	13.1		1.17	11.6
IPI00113430.1	Tripartite motif-containing protein 2	0.3199	4	15	16	112		0.952	23.7		0.956	22.3		0.982	11.9		0.958	10.9		0.993	11.5		25		0.986	12.6		1.11	16.7		1.091	15.1		1.122	17.3		1.006	17.9		19		1.016	6.3		0.934	24.4		0.907	9.4
IPI00403058.1	Isoform 1 of Neutral alpha-glucosidase AB	0.3199	3	17	18	79		0.924	17.7		0.968	14		1.006	10.2		0.997	14.2		1.014	10.6		23		0.996	20.8		1	16.2		0.929	20.8		0.877	18.5		0.988	12.2		17
IPI00555118.4	Isoform 2 of Sodium-driven chloride bicarbonate exchanger	0.3199	5	19	24	151		1.041	13.8		0.996	10.7		1.068	13.7		1.031	10.2		1.001	11.7		44		0.972	15.6		0.941	12.9		0.955	8.5		0.861	18.6		0.998	10.6		20		0.894	22.2		0.862	30.8		0.982	30
IPI00128285.1	NADH dehydrogenase (Ubiquinone) flavoprotein 3	0.3198	1	6	8	38		0.984	5		0.888	14.6		0.924	6.2		0.916	2.9		0.915	5.7		4		0.943	6.3		1.019	34.8		1.097	14		1.05	40.2		1.085	5.9		7
IPI00322150.8	Thimet oligopeptidase	0.3188	1	19	19	104		1.005	16.8		0.977	11.5		0.961	8.3		0.931	15.6		0.99	12.5		25		0.979	17.2		1.01	20.3		1.072	16.1		0.931	15.8		1.012	25		21		0.967	20.9		0.971	61.9		1.008	19
IPI00114818.1	SEC14-like protein 2	0.3176	1	9	9	52		0.839	20.8		1.026	28.7		0.85	28.6		0.981	19.4		0.905	28.9		9		1.077	14.3		1.067	20.3		1.151	23.3		1.161	18.9		1.027	17.8		11		0.841	17.5		0.757	22.7		0.904	18.4
IPI00132531.1	NADH dehydrogenase [ubiquinone] 1 beta subcomplex subunit 5	0.3175	3	6	6	69		0.938	13.6		0.964	11.6		0.979	6.7		1.041	7.8		0.989	6.4		24		0.973	8.3		0.893	23.2		0.875	16.5		0.898	30		0.949	17.6		14		1.291	41.6		1.306	126.2		1.063	74.7
IPI00108960.3	F-box/LRR-repeat protein 16	0.3173	1	8	8	30		0.957	16.9		0.943	22.1		1.088	16.4		0.997	7.9		0.917	14.4		13		0.841	32.9		0.776	9.4		1.018	14.1		0.916	48.9		0.94	12.9		3
IPI00761566.1	Isoform 1B of Beta-arrestin-1	0.3171	2	7	7	50		1.022	13.7		0.988	5.3		1.052	11.7		1.01	2.6		1.015	15.8		11		1.009	16.5		1.109	18.1		1.032	19.2		1.048	13.7		0.989	10.1		15
IPI00112555.3	Glycyl-tRNA synthetase	0.3169	1	19	19	70		1.03	9.8		0.959	12.2		1.02	16.1		1.016	15.1		0.975	14		23		1.026	12.9		0.965	16.7		0.987	20		0.969	12.3		0.993	10.3		13		1.153	8.2		1.299	4.8		1.395	7.4
IPI00387416.2	Ubiquilin-2	0.3166	1	8	11	365		0.998	11.3		1.007	15.1		0.976	6.5		0.999	11.4		1.03	17.4		30		1.009	18.2		1.454	20.4		1.4	24.6		1.425	30.2		1.286	18		43		1.042	9.5		1.051	16.9		0.87	17.2
IPI00988468.1	Uncharacterized protein	0.3165	3	3	3	6		0.926	46.2		0.987	10.1		1.084	15.8		1.018	36.8		0.947	19.2		6
IPI00130013.4	Uncharacterized protein	0.3162	5	10	10	93		1.036	17.2		0.989	16.4		1.049	10.1		1.045	15.9		1.055	10		13		0.996	12.7		1.26	16.9		1.195	18.2		1.219	20.1		1.092	16.9		13		1.18	24.5		1.188	22.2		1.119	30.1
IPI00120302.1	Leucine-rich glioma-inactivated protein 1	0.316	1	17	17	107		1.029	9.9		1.001	13.5		0.996	11		1.007	8		0.961	9.1		50		0.965	8.6		0.857	21		0.842	10.2		0.817	13.5		0.912	16.8		12
IPI00396797.2	Isoform 1 of Probable ATP-dependent RNA helicase DDX17	0.3154	4	10	16	126		1.044	6.7		1.062	7.6		1.051	8.9		1.056	7.1		1.023	7.3		35		1.006	12.5		0.913	13.7		0.916	6.2		0.853	11.4		0.929	13.1		20		1.015	6.8		0.989	28.5		0.895	30.4
IPI00312128.3	Isoform 1 of Transcription intermediary factor 1-beta	0.3153	2	17	17	97		1.016	13.1		0.995	22.8		1.022	16.1		1.027	12.2		1.032	9.6		16		1.042	22.2		1.221	25		1.019	23.2		1.02	16		1.085	20.1		21
IPI00109727.1	Thy-1 membrane glycoprotein	0.3148	1	4	4	122		1.023	10.4		0.968	9.3		0.988	10.2		1	7.4		0.957	8.4		31		1.014	14.7		0.954	12.8		1.033	15.6		0.968	14.9		1.024	10.4		22		0.938	6.2		0.845	32.7		1.007	27.7
IPI00116302.3	Eukaryotic translation initiation factor 2 subunit 2	0.3142	3	8	8	43		0.952	17.9		0.991	29.3		1.055	14.3		1.055	16.1		1.03	6.2		12		1	8.9		1.03	23.2		1.022	14.7		1.031	8.4		0.971	13.5		12
IPI00465810.3	Synaptic vesicle glycoprotein 2A	0.314	1	18	19	287		0.985	14		0.992	13.7		0.971	7.9		0.976	12.8		0.951	10		59		0.979	18.2		0.88	30.4		0.935	24.8		0.852	32.6		0.95	16.8		63		0.986	17.1		1.023	35.3		1.095	58.9
IPI00648755.1	Paralemmin-2	0.3138	3	7	11	52		0.952	10.9		1.025	5.5		1.026	4.6		0.986	12.6		0.998	5.6		7		1.021	7.8		1.103	37.1		1.096	29.2		1.324	38.4		1.147	22.1		14		1.028	85.7		1.144	13.9		0.975	56.6
IPI00420706.4	Leucine-rich PPR motif-containing protein, mitochondrial	0.3132	1	35	35	162		1.019	17.1		0.973	11.4		0.993	13		1.013	14.9		0.96	9.5		43		1.009	12.6		0.935	23.8		0.89	24.3		0.874	15.5		0.906	17.3		29		0.844	52.7		0.842	33.3		1.034	15.9
IPI00126000.1	Peptidyl-prolyl cis-trans isomerase FKBP3	0.3125	1	7	7	26		0.944	4.7		0.882	12.5		1.014	4.5		1.03	11.7		0.963	19		7		1.03	6.3		1.109	14.1		0.98	4.9		1.054	4.8		1.046	11.1		7		1.811	3.9		1.519	40.7		1.114	37.8
IPI00222548.5	60S ribosomal protein L29	0.3125	13	6	6	66		1.026	14.2		0.937	14.6		1.002	9.9		1.022	10.4		1.017	9.8		11		0.999	13.9		0.973	16.3		0.89	15.9		0.991	27.5		0.993	21.4		16		1.048	15.1		1.256	20.2		1.066	14.2
IPI00135130.3	Neutral amino acid transporter A	0.312	1	9	11	217		0.983	22.1		0.992	13.3		0.971	13.6		1.005	9.8		0.958	8		39		0.995	17.7		0.887	14.6		0.901	16.5		0.831	17		0.965	17.5		35		0.9	22.7		1.072	12		0.73	64
IPI00465871.1	Probable G-protein coupled receptor 158	0.3117	2	24	24	154		0.962	17.2		0.946	18.5		0.963	13.1		1.013	14.2		0.946	18.2		26		0.928	21.5		0.941	22.3		0.953	32.5		1.039	31.5		1.079	17.8		34		1.412	45		1.032	45.4		0.966	61.8
IPI00755389.2	phosphoribosyl pyrophosphate synthase-associated protein 1	0.3117	3	6	9	51		1.042	34.3		1.035	18.6		1.001	24.7		0.952	29.3		0.928	27.6		14		0.951	15.9		1.031	35.5		1.071	19.8		0.966	23.7		1.027	11		10
IPI00881090.1	Uncharacterized protein	0.3114	2	7	7	40		0.957	10		0.966	19.8		1.022	12.9		1.068	8.1		0.988	9.5		12		0.984	10		0.916	27.3		0.928	10.7		0.931	7.8		0.912	5.4		10
IPI00954313.1	high mobility group protein HMG-I/HMG-Y isoform c	0.3113	3	1	3	19		1.009	6.2		1.059	4.2		1.016	6		1.019	9.4		1.026	9.3		7		0.912	7.1		0.988	24.3		0.884	11.4		0.943	16.2		0.956	11.1		14		1.051	32.1		1.23	36.4		1.067	24
IPI00989075.1	Uncharacterized protein	0.3108	3	4	4	18		0.951	17.4		1.01	11.3		1.021	7.6		0.993	3.2		1.001	6.6		11
IPI00221741.1	TIP41-like protein	0.31	1	5	5	21		0.957	15.9		1.001	5.6		0.921	10.7		0.997	13.7		0.97	7.2		8		0.969	5.2		0.922	18.8		0.829	11		0.917	7.4		0.837	11.7		4
IPI00867847.1	Isoform 2 of Kinesin-like protein KIF2A	0.3096	2	1	17	104		1.062	12.3		1.042	7		0.983	7.9		0.963	9.5		1.019	13.2		19		1.068	24		1.102	23.1		1.102	21.4		1.114	22.3		1.143	23.7		21		0.937	36.9		0.83	26.9		1.108	54.8
IPI00119224.1	Small nuclear ribonucleoprotein Sm D3	0.3095	1	3	3	16		1.17	8.6		1.069	13.4		1.077	11.4		1.037	5.2		1.002	9		8
IPI00380956.1	Abl interactor 2	0.3094	3	6	10	87		0.924	14.9		1.006	7.2		1.008	6.7		0.928	11.4		0.976	5.8		15		1.011	17.1		1.113	18		1.186	15.9		1.058	17.8		1.053	13.9		25		1.242	14		1.248	28.9		1.06	18.2
IPI00405736.3	CD81 antigen	0.3093	2	4	4	62		0.938	17.8		0.965	7.9		0.965	10.6		1.035	12.3		0.945	13.8		29		1.032	11.7		0.894	17.3		0.886	20.4		0.854	16.2		0.899	17		32		1.055	6.5		0.849	15.3		1.021	36.6
IPI00112719.1	Delta-aminolevulinic acid dehydratase	0.3091	1	6	6	12		1.014	9.5		1.044	12.7		1.039	18.8		0.88	3		1.051	10		4		1.076	6.7		0.929	15		0.98	17		0.97	7.8		0.98	4.7		4
IPI00395177.1	active breakpoint cluster region-related protein isoform 2	0.3087	5	18	21	84		0.944	11.6		0.972	5.9		0.935	15.6		0.951	9.2		0.929	10.2		26		1.035	6.2		0.902	17.1		0.938	17.1		0.852	9		1.003	14.5		12		0.875	28.4		0.72	43		0.784	57.1
IPI00130016.1	Isoform 1 of Acidic leucine-rich nuclear phosphoprotein 32 family member E	0.3077	4	5	5	42		1.145	16.3		1.049	1.5		1.029	8.8		1.142	23.5		1.148	7.9		4		1.13	6.9		1.28	16		1.229	7.1		1.237	21.3		1.217	13.3		8		1.006	16.1		1.143	26.9		1.109	30.6
IPI00269613.6	Eukaryotic translation initiation factor 3 subunit I	0.3077	2	6	7	32		0.956	1.6		0.849	20.3		0.891	10.2		0.893	0.8		0.878	18.4		4		0.983	22.5		1.008	24		1.186	26.1		1.152	13.7		1.054	15.3		10
IPI00319111.3	Succinate dehydrogenase cytochrome b560 subunit, mitochondrial	0.3077	1	3	3	14		1.048	3		0.99	6		1.004	3.6		0.989	3.2		0.996	1.5		6
IPI00406778.3	Uncharacterized protein	0.3076	7	26	26	282		1.05	15.9		1.056	12.8		1.045	11.9		1.006	9.8		1.043	9.4		42		0.896	19.4		1.08	20.3		1.074	27.5		1.155	20.4		1.061	17.4		57		0.991	19.8		0.981	30.6		1.054	19.4
IPI00776047.1	Uncharacterized protein	0.3076	2	14	14	106		1.001	16.2		1.001	11.3		1.011	8.7		1.009	7.4		1.016	8.6		27		1.009	11.4		0.989	12.7		0.909	12.4		0.883	12.8		0.974	7.9		21		1.563	41.4		1.24	52.5		1.933	61
IPI00308402.2	Isoform 1 of RNA-binding protein Raly	0.3074	4	6	6	49																			1.036	22.6		0.891	18.7		1.035	32.3		0.951	24.9		0.953	15.6		11		0.907	22		0.852	39.3		0.85	49.7
IPI00463761.2	Synapsin-3	0.3074	1	10	13	68		1.053	11		1.024	13.4		1.025	12		1.028	7		0.979	11.9		14		1.075	7.8		1.117	3.8		0.995	31.5		1.036	24.2		1.196	15.1		6		1.117	55.2		0.957	27.5		0.484	51.9
IPI00754992.1	Uncharacterized protein	0.3073	2	10	10	61		0.983	8.3		1.04	16.5		1.006	17		0.991	12		0.977	9.1		18		0.984	17.4		0.841	13.4		0.825	7.6		0.838	18.1		0.84	9.1		9
IPI00480357.6	Isoform 2 of Heterogeneous nuclear ribonucleoprotein M	0.3072	5	16	16	116		0.949	14.5		1.013	12.8		1.015	12.9		0.934	19.4		1.017	13		30		0.964	13.7		0.952	12		0.939	14.2		0.913	14.2		0.886	8.8		23		1.615	61.1		0.886	18.5		0.922	5
IPI00918079.1	Acyl carrier protein	0.3071	4	5	5	120		0.996	13.1		1.075	10.8		1.036	11		0.997	8.7		1.029	8.8		31		1.124	13.3		1.445	18.6		1.335	19.8		1.18	22.9		1.265	11.6		24		1.075	20.9		1.287	24.6		1.131	9.8
IPI00224067.2	Isoform 1 of Hepatoma-derived growth factor-related protein 3	0.3069	3	6	7	81		0.986	10.3		1.001	8.1		1.028	4.6		0.992	9		1.005	8.7		20		1.042	23.5		1.524	25.4		1.305	33.9		1.34	23.4		1.288	13.9		13		1.008	7.8		1.128	12.1		1.101	15.2
IPI00110588.4	Moesin	0.3068	1	11	22	119		1.018	15.4		0.983	11.5		1.026	9.7		1.046	7.6		1.018	10.9		38		0.959	14		1.072	19		1.062	17.1		1.041	15.9		0.994	12.4		18		0.979	19		1.09	14.6		0.958	17.9
IPI01026634.1	Hnrnpa1l2 protein	0.3055	1	1	5	50		0.978	15.5		1.018	10.5		0.983	4.6		1.025	6.7		1	7.9		13		0.93	7.7		1.033	15.2		1.08	13.7		0.979	5.1		1.029	12.6		8
IPI00153266.1	Probable saccharopine dehydrogenase	0.3054	2	9	9	110		0.939	15.4		0.924	18.9		0.937	16		0.95	14.1		0.966	14.2		37		1.062	13.8		0.954	28.4		0.958	19.9		0.92	14.5		0.881	24		22
IPI00136350.3	Disks large homolog 3	0.3051	5	16	18	104		0.997	11.4		0.953	23.9		1.022	14.8		0.98	11.4		0.999	13.3		19		0.978	24.4		1.03	25.4		1.06	22.8		1.125	12.3		1.078	13.4		16		0.916	9.3		1.033	30.3		0.829	43.2
IPI00123709.1	Isoform 1 of A-kinase anchor protein 12	0.3046	3	26	27	110		1.11	6.3		0.934	23.3		1.045	19.6		0.898	43.1		0.99	10.5		7		0.984	17.2		1.299	29		1.294	22.4		1.412	20.6		1.25	17.6		18		0.973	38.4		1.082	52.7		0.927	44.7
IPI00276515.4	Uncharacterized protein	0.3046	2	2	15	203		1.018	11.7		1.072	9.7		1.007	9.8		1.092	12.6		1.103	7		36		1.104	14.6		1.13	22.3		1.118	13.2		1.079	14.7		1.05	13.4		41		0.924	13.9		1.19	37		1.236	21.9
IPI00187301.1	Anamorsin	0.3042	1	6	6	31		0.895	14.6		1.03	11.2		1.074	0.6		1.034	5.4		1.035	5.2		3		1.047	15.8		1.234	21.9		1.23	29.4		1.198	23.7		1.136	11.8		10		0.939	27.6		0.883	27.5		0.822	33.9
IPI00463583.1	Isoform 2 of Actin-binding LIM protein 2	0.3037	12	10	12	61		1.014	12		0.874	22.2		0.933	8.8		0.917	7.9		0.961	14.4		7		1.065	10.9		1.021	30.3		1.084	21		1.106	15		1.009	26.2		20		1.178	18.1		1.228	11.7		1.148	23.3
IPI00221998.4	Adipocyte plasma membrane-associated protein	0.3036	1	8	8	35		1.018	17.9		1.008	8.1		1.024	16.1		0.952	13.8		1.022	8		11		0.841	17.4		0.836	32.2		0.78	26		0.828	26.2		0.911	34.7		4
IPI00830456.2	Inactive dipeptidyl peptidase 10	0.3036	2	20	22	136		0.983	15.1		0.984	17.6		0.966	13.2		0.967	11.8		0.906	6.5		31		0.981	13.1		0.96	14.4		0.975	17.1		0.881	14.4		0.973	11.1		21		1.053	17		0.96	21.4		1.212	36.2
IPI00751955.1	Uncharacterized protein	0.3035	2	6	6	48		1.019	12.8		0.989	4.6		1.001	6.9		0.992	5.4		0.994	8.6		12		1.057	11.3		0.91	19.9		0.847	18.2		0.872	9.6		0.893	16.8		15
IPI00128240.5	Selenoprotein M	0.3034	1	3	3	7		1.052	7.1		1.073	26.6		1.093	13.4		0.974	8.2		1.091	5.3		5
IPI00271951.5	protein disulfide-isomerase A4	0.3027	1	16	16	124		0.977	15.4		0.964	22.4		0.997	19.5		0.955	17.5		1.085	8.6		17		0.991	12.6		1.176	13.8		1.079	11.8		1.073	21.5		1.053	15.8		19		0.981	11.9		0.911	45.5		0.962	24.2
IPI00649647.1	Uncharacterized protein	0.3027	2	2	6	51		0.998	6.1		0.989	10		1.007	8		1.002	7		0.983	5.3		14		0.942	20.2		0.912	11		0.898	21.1		0.947	23.5		0.94	19.2		13
IPI01008333.1	myelin protein P0 precursor	0.3024	2	8	8	55		6.367	18.9		0.309	54.2		0.303	45		1.466	12.5		1.357	12.1		24																			0.262	63.1		2.848	13.7		0.484	44
IPI00848690.1	Lymphocyte antigen 6H	0.3022	3	4	4	21		0.986	11.8		0.991	11.9		1.024	10.8		0.999	12.6		0.907	6.6		10		1.036	11.4		0.912	11.5		1.017	13.3		0.958	11.1		1.025	4.6		11
IPI00762713.1	Isoform 3 of Putative tyrosine-protein phosphatase auxilin	0.3017	4	1	20	229		0.979	12.2		0.985	11.6		0.994	8		0.986	8.4		1.006	8.7		53		0.985	19.1		0.953	20.9		0.974	21.2		0.995	19.6		1.014	13.3		43		1.034	15.1		0.791	44.6		1.079	32.2
IPI00136435.1	Protein S100-A5	0.3011	1	3	3	14		1.057	7.3		1.701	16.1		1.739	18		1.746	16.8		2.117	19.8		7		1.176	4.4		1.888	23.8		1.137	13.3		0.869	8		1.697	16.3		4		0.966	21.5		0.586	23.8		0.92	7.7
IPI00118900.1	Calcium/calmodulin-dependent 3',5'-cyclic nucleotide phosphodiesterase 1B	0.3009	3	14	14	88		1.003	18.4		0.995	11.9		0.98	10.8		0.998	19.7		0.998	8.2		24		1.013	23.2		1	22.8		1.027	11		1.02	21.5		0.995	13.1		18		0.844	18.9		0.848	24		0.964	19.2
IPI00131287.2	Isoform 1 of N-terminal EF-hand calcium-binding protein 2	0.3008	3	6	6	24		0.982	4.5		0.946	3		1.028	19.1		0.965	14.7		1.005	4.4		6		1.038	13.5		1.09	34		1.005	12.3		1.112	18.4		1.096	13.2		8
IPI00263879.4	60S ribosomal protein L35	0.3008	1	3	4	24		1.038	6.4		1.004	10.6		1.106	9.4		0.932	2.9		1.059	8.5		7		0.995	15		1.015	16.8		0.931	21.2		1.107	4		1.064	11.4		6		1.055	11.2		0.944	43.3		1.099	21.3
IPI00128564.1	Isoform Rpn10A of 26S proteasome non-ATPase regulatory subunit 4	0.3005	5	9	9	35		0.958	7.9		0.842	17.7		0.966	10.6		0.967	2.6		0.958	3.9		5		0.802	28.2		1.047	17.7		1.166	4.7		1.65	21.5		1.083	15.9		5		1.069	27.8		1.163	23.6		1.093	0.7
IPI00114017.2	Annexin A7	0.3002	3	13	13	106		1.046	11.2		1.003	8.1		0.996	10.4		0.928	15.2		1.006	8.7		18		0.972	13.3		1.011	20.6		1.051	24.2		0.956	18.9		1.047	7.6		21		0.672	17.8		0.83	29.5		0.845	17.6
IPI00330860.3	Breast carcinoma-amplified sequence 1 homolog	0.3002	2	19	19	351		1.011	12		1.029	16.7		0.979	12.9		1.09	10.6		1.082	13.6		61		1.028	14.7		1.012	27.8		0.997	23.8		1.065	21.9		1.021	16.7		58		1.01	22.3		1.185	25.6		1.05	23.8
IPI00122568.3	Rho GDP-dissociation inhibitor 2	0.3	1	3	3	15																			1.088	19.5		1.316	17.9		1.437	19.7		1.553	18.6		1.384	13.6		8
IPI00457661.5	26S proteasome non-ATPase regulatory subunit 5	0.2996	1	10	10	41		0.964	20.9		0.977	9.6		0.965	17.8		0.947	21		0.996	11		16		0.998	3.1		1.04	12.2		1.112	3.5		0.971	11.8		0.972	7.6		6
IPI00399631.1	Small glutamine-rich tetratricopeptide repeat-containing protein alpha	0.2994	2	10	10	93		0.971	7.8		0.953	12.3		0.995	12.4		0.878	11.9		0.947	10.2		15		0.981	19.9		1.29	34.1		1.29	28.8		1.372	20.9		1.242	16.8		26
IPI00129479.3	Phosphatidylinositol-5-phosphate 4-kinase type-2 gamma	0.2993	1	10	12	54		0.963	6.6		1.091	23.7		1.08	9		1.057	15.7		0.977	4.2		9		0.975	16.2		1.003	28.4		0.976	15.4		0.981	15.8		0.995	19.8		20
IPI00130535.2	Lipoamide acyltransferase	0.2988	1	11	11	37		0.973	17		0.911	11.5		0.87	26.5		1.06	10.7		1.084	23.3		8		0.941	29.5		1.006	32.2		1.034	13.5		1.043	26.5		1.061	37.2		6		0.811	39.3		0.671	68.4		0.906	55.2
IPI00395038.3	Exportin-1	0.2988	2	23	23	89		1.024	14.8		1.028	18.4		0.968	10.1		1.003	12.5		0.983	14.1		31		0.959	17.7		0.821	49.2		0.905	13.6		0.889	24.9		0.923	21.5		14
IPI00116991.2	Histidyl-tRNA synthetase, cytoplasmic	0.2986	1	13	13	31		0.962	13.3		1.004	14.1		0.971	8.4		1.026	12.6		1.042	10.9		12		1.013	19.2		1.062	28		0.957	28.6		0.925	19.4		0.96	17.2		8
IPI00121151.1	Isoform 1 of UBX domain-containing protein 6	0.2986	2	1	11	51		0.983	14		1.047	12		1.028	15.8		0.99	14.5		0.99	12.3		13		0.895	22.3		0.842	3.4		0.859	18.5		0.882	9.7		0.951	27.3		6
IPI00230151.1	Isoform S-MAG of Myelin-associated glycoprotein	0.2973	1	1	14	196		1.018	11.7		1.072	10.8		1.007	9.8		1.092	12.6		1.103	7		36		1.091	13.5		1.127	23.3		1.087	12.2		1.059	13.8		1.048	12.6		38		0.902	23.4		1.19	26.8		1.205	19.6
IPI00308484.4	SPARC-like protein 1	0.2969	1	15	15	221		0.967	10.7		0.963	7.2		0.935	15.9		0.931	18.9		0.96	14.8		20		1.004	17.3		1.393	34.6		1.332	21.6		1.371	26.9		1.224	26.5		53		1.196	43.1		1.17	26.3		0.993	7.9
IPI00315463.4	receptor expression-enhancing protein 5	0.2963	1	10	10	87		1.043	8.5		1.022	11.5		1.015	9.9		1.024	6.9		0.991	4.9		25		1.053	9.7		0.891	10.2		0.851	9.6		0.855	10.9		0.901	9.5		24
IPI00775775.1	Uncharacterized protein	0.2963	5	18	18	85		1.102	14.1		1.053	7.5		1.127	10.1		0.966	14.1		1.084	16.7		8		0.929	36.8		1.036	39.1		0.946	49.7		0.951	46.8		0.982	24.8		14		0.885	6.4		0.814	71.4		0.641	27.5
IPI00308851.3	PI-PLC X domain-containing protein 3	0.296	3	6	7	36		1.047	10.4		1.001	10.6		1.011	7.5		0.943	20.3		1.045	12.1		14		1.042	13.7		0.972	7.2		0.969	19.9		0.955	29.5		0.953	26.5		5
IPI00387379.1	2,4-dienoyl-CoA reductase, mitochondrial	0.2955	1	8	8	78		1.004	14.2		0.993	13.1		0.96	9.7		0.991	10.7		0.987	11.8		15		1.007	8.3		1.06	17.8		1.053	18.8		0.981	18.1		1.031	18.4		14		1.081	27.2		0.977	25.9		1.104	38.8
IPI00225670.2	Gephyrin	0.2952	2	17	17	203		1.006	8.8		1.049	19		0.996	16.5		1.033	13		1.046	13.8		31		1.014	11.5		1.162	21.5		1.195	21.1		1.251	16.5		1.132	12.3		37		1.114	22.2		1.025	11.8		0.942	16.7
IPI00316989.7	Isoform 1 of Mammalian ependymin-related protein 1	0.2946	1	6	6	48		0.91	8.4		0.911	10.2		0.918	11.5		0.932	9.1		0.917	12.9		14		0.965	12.9		0.998	19.6		1.03	19		1.027	21		1.109	27		7
IPI00108271.2	ELAV-like protein 1	0.2945	1	6	7	75		0.995	19.6		1.057	24.4		1.035	12.4		0.972	28.5		0.971	23.7		10		0.907	18		0.868	15.4		0.93	29.1		0.971	23.8		0.956	12.5		14		1.055	24.3		0.801	47.3		0.764	43.9
IPI00830707.1	Uncharacterized protein	0.2945	2	10	11	160		0.928	12.5		1.001	20.3		0.98	9		1.019	11.6		0.886	12.7		19		0.915	21.4		1.097	20.2		1.088	22.7		0.966	32		0.94	25.1		20		1.062	22.9		1.128	22		1.118	26.9
IPI00309035.2	Dolichyl-diphosphooligosaccharide--protein glycosyltransferase subunit 1	0.2944	1	15	15	72		1.048	13.8		1.004	8.9		1.042	11.9		0.949	14.3		1.035	7.9		21		0.966	10.3		0.924	4.2		0.895	10.7		0.886	15.1		1.013	12.9		9		1.039	18.7		1.056	15.1		1.08	27.7
IPI00130439.1	Calcium/calmodulin-dependent protein kinase type 1	0.2941	2	4	7	68		1.046	7.6		1.034	9.8		1.036	13.3		0.992	4		1.006	10.8		17		1.022	24.7		1.21	22.5		1.242	16.2		1.166	20.3		1.097	23.5		14
IPI00130883.1	Putative RNA-binding protein 3	0.2941	1	4	4	17		1.007	24.6		1.067	1.7		0.964	2.6		1.098	9.8		1.182	8.6		4		1.004	17.4		1.124	15.6		1.056	34.1		1.176	13		1.119	13.3		5
IPI00119111.2	Calponin-3	0.2939	1	7	7	35		1.001	19.9		1.209	10.5		1.284	16.2		0.976	16.1		1.26	23.2		4		0.945	9.4		1.148	27.6		1.058	16.8		1.147	25.7		1.108	15.1		14
IPI00649435.2	Isoform 1 of UPF0587 protein C1orf123 homolog	0.2938	3	5	5	14		0.998	8.4		0.953	19.9		0.994	14.2		1.037	13.7		1.045	9.9		9		1.11	25.5		1.127	26.1		1.222	12.1		1.178	21.9		1.499	29.6		5
IPI00988125.1	Thioredoxin reductase 1	0.2938	3	10	10	58		0.938	19.3		1.007	11.2		0.965	13		1.031	19.6		0.992	21.1		14		1.057	18.8		0.917	18.2		0.946	19.8		0.915	24.8		0.984	20.5		14		1.085	16.1		0.905	16.8		0.992	32.8
IPI00458629.2	40S ribosomal protein S2-like	0.2935	4	2	9	112		1.001	11.4		1.017	6.1		1.025	8.8		0.998	5.8		1.011	5.7		26		0.998	8		0.943	12.3		0.957	14.4		0.968	10.7		0.99	5.9		17		0.97	16.8		1.023	20.8		1.045	24.3
IPI00314439.4	26S proteasome non-ATPase regulatory subunit 3	0.2925	2	12	12	46		0.971	10.1		0.898	26.2		1.028	8.7		0.944	30.4		0.875	13		15		1.034	12.5		0.96	15.8		0.964	6.6		0.928	6		1.027	9.6		6
IPI00119219.2	Isoform 1 of Estradiol 17-beta-dehydrogenase 12	0.2917	2	8	8	37		1.017	12.5		0.88	11.7		0.927	14.1		0.964	9.3		0.994	7.2		14		1.018	6.6		1.074	27.4		1.22	29.6		1.11	20.6		1.096	25.3		9
IPI00122413.2	60S ribosomal protein L9	0.2917	5	5	5	46		1.066	12.3		0.982	12.4		1.031	9.4		1.006	10.4		1.005	6.4		23		1.055	15.2		1.061	10		0.99	30.4		0.84	8.6		0.987	17.4		7
IPI00918764.1	Uncharacterized protein	0.2917	1	3	6	43		0.98	20.7		0.977	14.9		0.961	7.9		1.045	16.8		0.934	13.5		5		0.858	28.6		1.028	13		1.115	18.9		1.102	22.4		1.09	22.7		5		1.347	17.1		1.267	49		1.135	15.5
IPI00453499.3	Isoleucyl-tRNA synthetase, mitochondrial	0.2915	4	23	23	160		0.996	17		0.971	13.3		0.953	13.5		0.989	11.1		1.014	8.3		39		0.979	11.9		0.891	13.8		0.827	15.4		0.84	10		0.888	12.4		25		0.766	30.1		0.726	27.1		0.833	31.3
IPI00224697.1	Serine/threonine-protein phosphatase 2A 56 kDa regulatory subunit epsilon isoform	0.2912	2	9	11	69		0.899	25.3		0.876	23.9		0.94	17.5		0.914	9.2		0.968	13.2		18		1.055	7.9		0.915	15.5		0.894	10		0.799	11.7		0.936	9.1		18
IPI00109153.7	Vesicular glutamate transporter 1	0.2911	1	10	11	163		1.048	14.4		1.007	10		1.006	8.4		0.974	7		0.936	8.1		38		0.978	15.2		0.92	20.1		0.938	23		0.857	26.2		0.969	14.3		38		0.872	5		0.793	7.4		0.982	10.7
IPI00466153.4	60S ribosomal protein L34	0.2906	3	5	5	34																			0.929	19.6		0.927	31.8		1.057	36.4		0.99	20		0.926	34		15		0.963	11.3		0.912	23.7		0.968	41.7
IPI00265467.3	Regulator of G-protein signaling 6	0.2903	2	8	11	79		1.008	6.4		1.004	7.8		0.996	6		0.984	12.6		0.986	10.6		16		0.937	18.1		0.872	20.6		0.908	27.7		0.862	28.2		0.868	18		24
IPI00742367.1	Isoform 3 of Oxysterol-binding protein-related protein 1	0.2902	6	8	8	31		0.951	12.1		0.922	12.3		0.96	16.8		1.026	9.8		0.981	9.5		16		0.96	0.2		0.905	2.2		0.986	36.4		0.997	20		1.041	18.8		3
IPI00224068.1	Protein FAM177A1	0.2899	1	6	6	21		0.949	31		0.941	15.4		0.975	28.8		0.96	21.3		0.98	11.3		12
IPI00469338.4	1-acyl-sn-glycerol-3-phosphate acyltransferase gamma	0.2899	1	8	8	22		0.918	35.6		0.882	10.4		0.944	15.6		1.054	7		1.004	7.1		7		1.048	9.3		0.83	41.1		0.916	16.5		0.851	34		0.881	25.5		7
IPI00880537.1	Uncharacterized protein	0.2897	6	5	5	45		1.012	22.3		0.994	18.4		1.001	7.9		1.005	16.7		1.111	11.4		13		1.016	24		0.881	15.2		0.957	21.1		0.904	14		0.95	6.1		6
IPI00876257.2	Uncharacterized protein	0.2894	5	1	10	116		1.022	12.1		1.029	10.4		1.057	12.5		1.045	6.8		1.051	9.3		35		1.131	7.3		1.638	26.7		1.736	30.7		1.638	30.7		1.463	22.2		15		1.155	8		1.284	8.8		1.049	7.6
IPI00885254.1	Uncharacterized protein	0.2893	1	1	5	22		1.046	9.1		1.089	6.7		0.973	13.5		0.962	13.7		1.007	6		6		0.96	7		0.835	20.2		0.902	34.8		0.875	19.6		0.934	8.5		4
IPI00356063.2	Sodium channel subunit beta-2	0.2884	1	6	6	73		0.922	16.4		0.925	16.2		0.987	6.3		0.968	8.4		0.945	10.2		13		0.938	8.6		0.965	12.1		1.124	32.7		1.068	22.7		0.982	18.8		19		0.985	24.2		0.858	36		0.998	26.7
IPI00125880.1	Protein kinase C and casein kinase substrate in neurons protein 2	0.2881	1	10	13	129		0.964	26.9		0.943	22.3		0.964	17.9		0.983	15.1		0.983	14.1		23		1.047	18		1.375	22.7		1.343	18.8		1.406	18.7		1.254	16		21		1.155	77.8		1.047	39.9		1.161	51.3
IPI00775798.1	Uncharacterized protein	0.2881	8	11	12	133		0.987	23.5		1.022	23.9		0.974	21.3		1.016	12.1		1.05	18.4		21		1.093	13.9		1.032	25.6		1.012	17.7		1.081	21.4		1.101	29.2		11		1.011	14.2		1.135	21.8		1.004	27.2
IPI01027105.1	Uncharacterized protein	0.2881	5	9	9	60		1.024	11		1.015	10.2		0.998	7.9		1.045	14.3		0.959	6.9		6		0.968	9.2		1.058	20.4		1.082	21.6		1.09	23		1.084	14.8		20		0.952	15.1		0.806	80.1		0.648	29.2
IPI00130567.1	GTP-binding protein Di-Ras1	0.2879	2	3	6	17		1.053	14.8		1.012	5.6		1.042	9.7		1.081	5.1		1.016	5.7		8
IPI00749697.1	Uncharacterized protein	0.2879	3	9	9	76		1.007	16.6		0.949	15		1.068	19		0.967	21		0.991	13.6		22		0.885	31.9		1.349	26.4		1.305	35.6		1.255	30.6		1.143	21.5		14		1.14	7.5		1.122	16.2		0.673	16.2
IPI00875896.1	Branched-chain-amino-acid aminotransferase, cytosolic	0.2876	9	9	9	103		0.957	6.9		0.966	9.9		0.899	12.6		1.026	9.5		1.017	9.8		26		1.098	13.1		1.043	21.9		1.07	17.4		0.943	19.6		0.983	16		16		0.976	13.3		0.935	11.9		1	8.9
IPI00278804.1	Secretory carrier-associated membrane protein 1	0.287	2	6	6	141		1.015	23.4		1.067	13.3		1.073	13.9		1.008	14.9		1.031	19.3		19		1.039	14.3		0.975	24.6		0.916	21.9		0.804	27.3		0.979	17		25		0.727	24.9		0.699	34.5		0.851	28.9
IPI00808096.3	Isoform 1 of MAP7 domain-containing protein 2	0.2868	4	15	16	44		0.878	16.6		0.927	23.8		0.934	6.2		0.995	15.9		1.046	5.8		4		1.018	10.3		1.031	9.3		0.998	16.1		1.041	15.7		1.083	12.1		14		0.922	31.1		1.105	8.6		1.051	2.2
IPI00122527.1	Small glutamine-rich tetratricopeptide repeat-containing protein beta	0.2862	1	5	5	25		0.929	4.9		1.018	5.4		0.961	12.8		0.974	11.8		0.973	2.9		6		1.032	4.2		1.389	14		1.388	19.5		1.581	15.7		1.328	13.9		8
IPI00339468.4	Uncharacterized protein	0.2861	3	27	27	138		0.958	12.9		0.993	15.3		0.972	12.6		1.022	8.4		1.051	10		31		1.019	17.9		0.896	21.1		0.846	18.7		0.863	17		0.926	17.2		32		0.943	24.1		1	20.7		0.859	28
IPI00884460.1	protein kinase C alpha type	0.2857	2	9	17	305		0.995	13.6		1.048	14		1.041	9.8		1.046	13.9		0.993	7.5		61		0.977	16.2		0.988	24.2		0.92	19.8		0.925	17.8		0.957	17		53		0.817	39.2		0.813	43.5		0.912	36.6
IPI00336362.2	Aldehyde dehydrogenase, cytosolic 1	0.2854	1	1	11	68		1.037	11.9		1.051	14.3		1.013	10.8		1.069	7.5		1.042	10		15		0.869	13.1		0.841	30.5		0.869	19.5		0.932	17.1		0.875	23.2		10
IPI00312771.7	Endophilin-A3	0.2853	1	7	7	59		0.944	13.8		0.975	5.3		0.886	8.7		0.927	15.8		1.054	30		8		1.002	20		1.341	22.8		1.256	22.7		1.324	25		1.249	28.8		21
IPI00122865.1	Secretory carrier-associated membrane protein 5	0.2851	1	4	4	191		1.019	7		1.01	8.1		1.043	5		1.006	5.3		0.995	6.5		16		0.987	26.6		0.883	17.4		0.864	32.1		0.893	31.8		0.804	51.8		15
IPI00136912.1	Spermidine synthase	0.2848	1	6	6	33		0.906	5.5		0.893	13.3		0.944	22.1		1.017	4.5		1.055	10.2		8		1.055	4.4		0.993	5.9		1.054	9.9		1.046	8.3		1.086	23.4		7
IPI00556850.1	low molecular weight phosphotyrosine protein phosphatase isoform 1	0.2848	2	1	4	24		1.021	6		1.037	8.2		0.958	5.1		1.073	12.9		1.015	13		9		1.018	16.7		1.124	17.2		1.122	13.7		1.153	16.3		1.082	9.5		8
IPI00226573.1	Isoform 5 of Neuronal cell adhesion molecule	0.2846	1	1	5	73		0.979	4.9		0.989	5.9		0.97	19.9		0.968	9.8		0.936	24.1		5		1.006	12.4		1.008	22		1.041	15.6		0.991	18.7		1.033	15.6		19		0.993	14.4		1.074	13		0.927	23.9
IPI00318550.5	Interleukin enhancer-binding factor 2	0.2846	1	6	7	57		1.056	8.8		1.025	13.3		1.012	8.6		0.954	16.8		1.027	15.4		15		1.025	19.9		0.858	22.4		0.904	23.8		0.81	22.1		0.895	7.5		11		0.97	7.1		0.974	7.1		0.984	11.2
IPI00460558.4	Uncharacterized protein	0.2842	8	13	30	151		0.998	17		1.019	12.5		1.016	11		0.998	9.6		1.002	14.4		35		0.948	22.4		1.007	23.7		1.08	19.5		1.052	20.1		1.043	16		34		0.785	57.9		0.93	29.8		0.872	34.4
IPI00453531.2	Protein prune homolog	0.2841	1	5	6	38		1.043	20.2		0.948	15.9		1.045	7		0.95	6.9		0.986	5.2		5																			1.086	28.9		1.027	49		1.073	55.7
IPI00165731.3	Monoacylglycerol lipase ABHD12	0.2839	3	9	9	57		0.987	19.5		1.021	20		0.994	13.5		0.988	10		0.977	9.4		26		0.801	10.7		0.831	37.5		0.71	45.1		0.762	63.9		0.911	16.6		7		1.02	40.2		1.151	6.7		1.675	9.4
IPI00461277.4	Isoform 1 of Rap1 GTPase-activating protein 2	0.2837	2	13	13	47		1.066	12.9		1.064	11.1		0.94	18.4		1.041	9.9		1.034	14		8		1.025	12.3		1.105	29.2		1.117	19.7		0.995	22.4		1.061	19.3		18
IPI00408059.5	serine/threonine-protein phosphatase 2A	0.2829	5	5	12	47		0.998	12		1.004	10.9		1.041	11.5		0.996	13.3		0.997	7.7		17		1.034	19.9		0.888	10		0.836	28.5		0.786	14		0.933	11.6		5
IPI00129774.1	Potassium voltage-gated channel subfamily A member 2	0.2826	1	5	10	94		0.962	12.6		0.983	5.7		0.966	10.4		0.998	7		1.016	10.4		24		0.982	14.8		1.02	15.7		0.988	24.5		1.06	14.8		0.982	16.6		8		0.952	15.5		1.075	14.9		1.082	21.1
IPI00109501.1	Ribosome-recycling factor, mitochondrial	0.2824	1	4	4	11		1.207	15.3		0.968	15.8		0.968	1.4		0.988	13.5		1.051	8.4		6
IPI00127172.3	ATP-dependent RNA helicase DDX1	0.2824	1	17	17	102		1.014	12.7		1.033	10		1.003	14.3		0.973	13.6		0.98	12.1		34		0.962	12.2		0.935	21.7		0.914	16.8		0.903	23.8		0.923	25.5		15
IPI00749677.5	Putative uncharacterized protein	0.2819	9	3	27	247		1.029	9.8		1.036	8		1.03	11.3		1.028	7.6		1.014	4.9		49		0.994	7		0.917	10		0.96	9.5		0.905	12.8		0.949	13.9		35		1.046	10.2		0.978	17		0.984	23.3
IPI00830754.1	Uncharacterized protein	0.2819	2	7	11	75		1.035	6.4		1.038	13		1.038	8.6		1.017	8.8		1.023	13		17		1.088	11.3		0.977	12.8		0.946	10.7		0.924	9.9		0.939	11.3		14		0.924	17.4		1.003	33.9		1.073	19
IPI00880432.1	Uncharacterized protein	0.2815	3	2	5	19		1.004	36.2		1.001	17.1		1.007	7.5		0.955	6.9		0.966	8.2		9		0.849	16.9		0.839	4.9		0.837	12.2		0.766	8.1		0.883	5.5		3
IPI00408207.2	Isoform 1 of Myosin-Id	0.2813	2	23	23	132		0.987	18.8		1.032	9.2		0.998	13.8		1.088	10.3		1.032	9.5		36		1.072	14.6		0.804	19.2		0.891	24.2		0.863	20.4		0.924	18.7		31
IPI00919200.1	Uncharacterized protein	0.2813	5	12	13	35		1.049	9.9		1.067	7.5		1.029	6.4		1.002	7.3		1.008	6.9		19		1.222	40		0.949	13.9		0.952	6.8		0.879	16.6		1.088	38.9		4		0.952	3.7		0.849	51.7		1.181	19.7
IPI00660514.1	Isoform B of DnaJ homolog subfamily B member 6	0.281	3	5	6	33		1.077	20.4		1.034	16.5		1.076	16.4		1.009	14.3		1.106	11		10		0.793	27.2		1.003	9.5		1.057	8.7		0.977	8.2		1.015	5.2		3		1	25.7		0.911	14.9		0.951	65
IPI00896020.1	Isoform 2 of Heterochromatin protein 1-binding protein 3	0.281	6	14	14	53		1.001	19.7		1.067	14.6		1.066	24.5		1.073	8.9		1.024	16.6		22		1.03	19.3		0.922	33		1.013	26.2		0.915	27.6		0.954	25.7		10		1.522	39.9		1.029	13.5		1.183	30.6
IPI00317289.8	Isoform 2 of Dynactin subunit 4	0.2804	2	8	8	83		0.934	20.5		0.968	32.1		1.094	32.4		0.956	13.4		0.983	18.1		6		0.971	46.2		0.977	31.3		0.981	15.3		0.882	32.5		0.914	41.5		10		0.949	23.1		1.238	52.6		1.037	26.3
IPI00132142.1	Ubiquitin-like-conjugating enzyme ATG3	0.2803	1	8	8	35		1.041	27.3		0.958	15.7		1.031	10		0.999	9.4		0.97	19.7		11		1.023	16.7		0.938	30.3		0.855	20.7		0.855	15.3		0.915	8.4		5		0.919	5.9		0.729	16.5		0.762	22.3
IPI00480341.4	COP9 signalosome complex subunit 1 isoform 1	0.2795	2	11	11	73		1.009	8		1.068	16.6		1.02	11.6		0.959	11.3		1.01	12.1		16		1.042	25		1.11	22.6		1.085	22.8		1.075	27.1		1.112	35.8		10		0.836	19.8		0.767	39.5		0.821	59.2
IPI00119305.3	Proliferation-associated protein 2G4	0.2792	2	10	10	87		1.015	9.2		1.043	14.3		1.003	22.2		0.956	12.5		0.976	17.5		16		1.082	12.7		1.247	20.2		1.195	26.7		1.199	15.7		1.104	12.9		21		0.988	25.2		0.977	22.7		0.799	20.9
IPI00676130.1	Uncharacterized protein	0.2787	2	4	4	22		1.036	12.9		1.018	20.8		0.922	15.3		0.983	13.4		0.974	12.3		11
IPI00454016.5	S-adenosylmethionine synthase isoform type-2	0.2785	4	8	8	47		0.946	4.4		0.952	3.5		0.982	9.2		0.989	4.6		0.964	6.8		9		0.891	19.9		0.805	29.1		0.931	22.2		0.938	5.2		0.948	12.2		11		0.981	20.4		0.915	32.2		0.89	37.1
IPI00458927.1	Uncharacterized protein	0.2784	3	3	3	16		0.992	6.4		0.928	8.5		1.077	11.5		0.926	8.7		0.933	18.8		8		0.855	5.2		0.549	59.9		0.621	34		0.581	30.1		0.727	29.5		4
IPI00987717.1	40S ribosomal protein S20-like, partial	0.2783	2	3	3	30		0.995	11.4		1.045	10.9		1.003	10.2		0.963	15.8		1.007	6		10		1.004	3.5		0.978	8		0.955	6.5		1.02	11.3		0.958	3.5		12		0.99	15		0.991	28.1		0.963	13.3
IPI00230035.7	ATP-dependent RNA helicase DDX3X	0.2779	3	13	15	131		1.014	14		1.023	12.5		1.032	10.3		1.024	11.4		1.047	11.8		38		0.939	45.4		1.141	35.6		0.93	16.5		1.019	30.1		0.875	12.3		11		1.026	25		0.983	23.1		1.222	16.6
IPI00123755.1	Chromobox protein homolog 5	0.2775	1	4	4	7																			0.997	11.4		1.183	12		1.141	12		1.269	14.5		1.114	10.8		6
IPI00399905.5	Liprin-alpha-3	0.2771	1	5	22	120		1.014	9.2		0.992	12.7		0.998	6.9		0.966	11.3		0.951	10.2		23		0.907	33.6		1.087	43.4		0.904	38.8		1.04	21.5		0.971	17.2		25		0.905	23.5		0.835	31.7		0.825	20.8
IPI00408243.1	single-stranded DNA-binding protein, mitochondrial isoform 1	0.277	1	3	3	17		1.079	9.1		1.104	18.5		1.087	24.2		1.047	20.4		1.046	9.6		9
IPI00474407.2	Uncharacterized protein	0.277	4	2	4	18		0.98	5.3		0.968	12.7		0.942	11.1		0.996	5.8		0.958	11.1		8		1.019	12.5		0.976	2.9		0.912	1.5		0.935	8.5		0.946	0.8		3
IPI00320420.3	Clusterin	0.2768	5	11	11	113		1	10.5		1.013	8.7		0.995	11		0.935	8.2		0.97	15		19		0.975	15.4		1.131	17.7		1.147	24.2		1.236	22.6		1.19	20		32		1.213	15.7		1.082	28.1		0.964	13.9
IPI00884509.1	plasminogen activator inhibitor 1 RNA-binding protein isoform 2	0.2768	5	10	10	130		0.923	18.8		0.96	13.1		0.998	13.2		0.98	16.4		1.003	15.1		28		0.991	13.9		1.172	18.6		1.109	9.3		1.266	17.1		1.156	10.4		26		1.071	17.6		1.116	24.4		0.961	21.9
IPI00555113.2	60S ribosomal protein L18	0.2766	1	5	5	31		1.01	4		0.962	9.9		1.023	2.4		1.023	8.3		0.99	4.5		9		1.03	12.7		1	23.8		0.894	23.3		1.046	37		0.972	8.7		9		0.795	48.5		0.609	46.6		1.088	11.8
IPI00310220.3	Guanine nucleotide-binding protein subunit beta-4	0.2765	1	2	7	91		1.098	14.2		1.059	13.7		1.061	8.3		1.045	11.4		1.016	7.2		26		1.104	19.7		0.993	19.7		1.152	14.6		1.078	12		1.122	10.5		17		0.852	19.7		0.848	15.5		0.985	11.7
IPI00320241.1	DnaJ homolog subfamily B member 11	0.2765	1	7	7	19		1.022	7.8		0.887	18.7		0.939	11.6		0.981	21.9		0.939	19.2		8		1.016	43		1.017	31.6		1.015	41.9		0.982	32.5		1.009	24.6		3
IPI00111149.1	[Protein ADP-ribosylarginine] hydrolase	0.2762	1	6	6	28		1.006	20.9		1.139	17.5		1.084	17.8		0.866	23		1.078	13.1		8		1.048	17.6		1.096	18.6		1.049	25.8		1.128	21		1.088	7.6		7
IPI00798511.1	Isoform 2 of Heterogeneous nuclear ribonucleoprotein F	0.2759	2	7	9	78		1.038	10.4		1.088	14.1		1.055	13.5		1.047	9.3		0.999	10.9		23		0.903	11.5		1.077	30.1		1.09	26.5		1.183	35.6		1.212	11.6		9		0.772	23.5		0.945	9.7		0.939	18.9
IPI00875132.2	Isoform 2 of Prolyl endopeptidase-like	0.2759	3	12	12	43		0.984	18.1		0.965	11.5		0.962	13.4		1.05	12.7		1.066	12.5		15		1.087	16.7		1.028	18.2		1.005	12.1		1.048	17.1		1.015	10.8		8
IPI00133270.1	Putative ATP-dependent Clp protease proteolytic subunit, mitochondrial	0.2757	1	6	6	17		1.092	18.5		0.995	8.4		1.094	8.8		1.107	13.4		1.061	13.9		9		0.981	19.1		1.007	6.5		1.018	14.4		1.096	5.2		1.019	10.7		4		0.832	11		0.846	5.5		0.853	13.9
IPI00131896.1	Brain protein 44	0.2756	1	5	5	48		1.016	9.4		0.977	5.5		0.964	11.3		0.975	7.5		0.998	7.1		20		1.055	14.7		0.866	2.4		0.761	5.2		0.816	13.4		0.847	7.9		9		0.975	17.2		0.836	12.5		1.137	5.9
IPI00471441.1	Ptms protein	0.2749	2	5	9	169		1.036	10		1.049	8.3		1.048	12.3		1.049	7.2		1.048	6		34		0.987	10		1.353	28.7		1.347	27		1.348	26.1		1.295	20.3		40		1.092	11.7		1.152	17.1		1.003	11.2
IPI00112335.1	Dual specificity mitogen-activated protein kinase kinase 4	0.2746	2	9	9	66		0.949	23.4		0.969	13.9		0.971	17.2		1.009	11.6		0.978	16.7		21		0.998	16.9		0.926	19.2		0.916	12.9		0.872	24.5		0.914	12.9		12		0.981	3.1		1.016	37.8		1.165	24.9
IPI00170084.1	DCC-interacting protein 13-alpha	0.2744	2	14	14	43		0.951	15.5		1.035	15.8		1.044	10.4		0.998	7.6		1.034	5.3		13		1.044	21		0.852	12.7		0.911	23.2		1.019	18.2		0.918	6.2		6
IPI00225337.5	Retinol-binding protein 1	0.2741	1	3	3	6		1.009	9.2		1.053	9.2		1.192	11.9		1.049	14.5		1.083	17.4		6
IPI00119970.4	Contactin-2	0.274	1	16	18	76		0.932	17.3		0.943	10.7		0.967	9.1		0.967	8.9		0.949	18.8		14		0.952	16.3		0.945	24.8		0.901	45		0.899	26.4		0.91	14.9		14		0.937	24.8		1.041	24.1		0.971	22.2
IPI00875325.1	Cytoplasmic aconitate hydratase	0.2733	2	13	14	59		1.031	37.3		0.979	9.1		0.902	10.1		0.94	26.1		0.997	12		16		1.051	13.3		1.067	17.4		1.027	15.2		0.997	27.2		0.958	19.1		12
IPI00990623.1	Uncharacterized protein	0.273	2	17	18	116		0.974	9.5		0.975	8.6		0.99	11.4		0.983	8.4		0.981	5.9		26		0.973	10.9		0.989	13.2		0.867	17.7		0.848	12.1		0.966	12.3		27		1.049	46.3		0.876	22.1		1.049	5.9
IPI00162949.1	CDP-diacylglycerol--inositol 3-phosphatidyltransferase	0.2723	1	5	5	30		1.041	11.9		0.973	5.6		0.964	11.2		0.986	6.2		0.922	6.3		16
IPI00115056.1	Trafficking protein particle complex subunit 3	0.2722	1	5	5	20		0.957	7		1.019	12.7		0.915	13.4		0.939	10.2		0.973	4.2		10		0.886	16.4		0.791	28.8		0.862	17.4		1.035	9		0.825	11.9		4
IPI00269076.3	Isoform 2 of Adenylate kinase 2, mitochondrial	0.2716	2	6	6	31		1.023	21.6		1.099	16.7		1.093	4.5		1.055	9.9		1.066	20		7		1.002	18.5		0.924	8.1		1.009	11.6		1.153	11		0.937	17.7		7		1.145	18.2		1.061	4.2		1.042	2.4
IPI00406302.2	Alpha-1-antitrypsin 1-1	0.2712	3	2	10	112		0.855	7.6		0.969	7.4		1.077	18.7		1.021	7.3		1.037	15.2		14		0.798	14.7		1.016	8.7		0.9	13.2		1.262	10		1.107	10.1		17		1.181	38.9		1.271	64.2		1.001	9.9
IPI00330523.1	Propionyl-CoA carboxylase alpha chain, mitochondrial	0.2707	1	14	14	62		0.972	10.9		0.944	10.1		0.989	9.6		0.99	8.4		0.952	13.4		23		0.914	15.3		1.046	36.6		1.049	31.4		1.078	20.2		1.042	9.3		6		0.849	11.5		0.965	15.7		0.894	2
IPI00321922.2	Phosphofurin acidic cluster sorting protein 1	0.2706	2	18	20	90		1.018	8.3		1.017	10.7		1.003	11		0.969	8.3		0.96	9.5		26		0.987	12.7		1.018	13.2		0.995	20.9		0.994	22.9		0.988	10		13		0.831	12.4		0.97	14.4		0.831	49.3
IPI00121051.3	Glutathione S-transferase kappa 1	0.2699	1	5	5	26		0.909	11.7		0.94	10.3		0.923	15.2		0.946	13.6		0.958	22.6		15
IPI00831373.1	probable phospholipid-transporting ATPase IA isoform a	0.2689	5	29	29	143		1.032	10.5		0.987	12.4		0.999	12.9		1.035	11.6		0.962	13.1		38		0.94	17.1		0.861	10.7		0.824	18.1		0.802	16.6		0.905	15.1		29		0.893	26.9		0.988	53.3		0.938	22.3
IPI00123278.1	Pyrroline-5-carboxylate reductase 2	0.2688	1	6	6	13																			1.102	12.3		0.953	7.2		1.092	6.9		1.01	10.3		0.957	13.1		6		1.101	13.7		1.081	21.3		0.978	21.9
IPI00454084.1	Isoform 4 of Kinesin-like protein KIF21A	0.2686	10	31	32	242		1.04	20.2		0.95	18.8		0.976	20.7		1.013	20.9		1.008	14.6		47		1.004	18.3		0.979	31.9		0.948	19.5		1.045	25.5		0.913	17.3		30		0.818	31.2		0.935	24.2		1.032	29.4
IPI00282186.4	PEX5-related protein isoform 2	0.2681	7	11	11	59		0.933	18.4		0.955	21.3		0.923	12		0.951	14.8		0.962	12.7		16		1.094	13.8		1.21	18.8		1.091	30.5		1.222	19.8		1.025	33.3		10		0.99	24		1.005	5.1		0.944	14.1
IPI00749834.1	Isoform 4 of Disintegrin and metalloproteinase domain-containing protein 22	0.2681	21	3	18	78		0.991	24.7		0.99	14.4		1.017	17		1.048	8.2		1.006	16.2		22		0.954	24.4		0.926	35.6		0.947	18.1		0.962	23.8		0.962	17.1		18		0.751	9.4		0.785	26.7		0.967	20.5
IPI00407944.2	Isoform 1 of Epsin-1	0.2678	2	10	12	101		0.977	7.8		0.991	10		0.963	8.7		0.958	13		0.913	8.6		17		0.982	32.3		1.085	32.4		1.059	26.7		1.16	33.4		1.128	29.9		24		1.237	18		1.049	13.8		1.019	18.2
IPI00115644.2	Putative uncharacterized protein	0.2677	1	1	6	48		1.006	12.7		0.976	9		0.986	6.8		0.972	5.2		0.983	4.9		16		1.01	11.7		0.933	9.8		0.938	8.4		0.875	7.6		0.945	13.2		8
IPI00123202.1	Ataxin-10	0.2674	2	11	11	49		0.979	7.8		1.004	11.1		0.954	6.3		0.951	9.7		1.028	5.8		14		0.997	8.6		0.983	7.1		0.873	22.3		0.94	26.3		0.922	4.5		8
IPI00830250.1	Uncharacterized protein	0.2671	4	4	7	76		0.997	7.8		0.982	12.7		0.981	15.6		0.992	8.5		1.006	6.9		8		1.079	10.3		1.332	22.9		1.249	24.6		1.337	29.7		1.271	14.4		20		1.1	14.6		1.242	9.8		0.965	13.8
IPI00404019.1	Uncharacterized protein	0.2667	3	3	3	8																			1.041	6.1		1.106	8.4		1.139	4.5		1.122	7.8		1.083	26.2		5
IPI00755941.2	Isoform 4 of Formin-binding protein 1	0.2663	10	11	11	40		1.158	45.3		1.08	14.7		1.017	35.6		1.045	19.4		1.078	24.8		5		1.062	21.7		1.123	17.7		1.032	16.4		1.015	33.6		1.013	13.2		9		1.157	25.8		0.969	34.1		0.851	28.4
IPI00875649.1	Isoform 3 of Kv channel-interacting protein 4	0.266	6	5	5	8		0.96	5.9		0.955	8.7		0.966	6.2		0.977	8		0.973	19.9		5		1.07	3.5		1.077	11		1.091	9.9		1.12	0		0.992	5.6		3
IPI00134017.1	Cysteine and histidine-rich domain-containing protein 1	0.2659	1	7	7	24		0.967	11.9		0.952	8.9		0.942	10		0.999	2.3		1.01	8.5		10		1.027	4		0.971	7.6		0.986	8.7		1.097	12.5		1	1.3		5
IPI00459054.6	ubiquitin-conjugating enzyme E2 N-like	0.2659	1	1	4	65		1.004	10.9		1.012	7.4		0.983	7.7		1.004	4.7		1.022	5.5		18		1.054	9.8		1.285	4.7		1.285	10.4		1.253	9.1		1.137	7.8		13		1.011	10.3		1.303	38.4		1.186	15.8
IPI00119952.1	Isoform 1 of Neuronal membrane glycoprotein M6-b	0.2652	8	7	7	120		1.076	7.5		1.075	7.9		1.09	5.1		1.054	6		1.016	4.4		22		1.052	8.4		0.883	15.7		0.821	11.9		0.787	7.5		0.965	10.3		28		0.894	15.2		0.91	39.8		1.121	24.6
IPI00330476.3	Isoform 1 of Cytoplasmic FMR1-interacting protein 1	0.265	4	9	30	248		0.993	14.1		1.009	12.8		1.01	13.7		0.971	10.6		0.989	11.3		70		0.968	14.7		0.785	20		0.854	18.6		0.831	19.7		0.947	16.4		38		1.147	36.8		0.955	39.5		1.366	34.6
IPI00136867.2	Sodium- and chloride-dependent GABA transporter 3	0.2648	1	15	16	245		0.931	10.2		1.015	10		0.97	6.9		1.015	12.9		1.039	5.9		63		1.041	17.6		0.981	17.4		0.877	21		0.847	26.2		0.961	12.2		39		0.958	26.4		0.87	20.4		1.03	20.3
IPI00623845.3	Selenium-binding protein 1	0.2648	4	9	9	27		0.948	5.1		1.058	12.3		0.923	11		0.993	2.5		0.891	16.9		4		1.015	22.8		1.039	20.3		1.033	15.2		1.095	11.3		0.967	7.5		8		0.959	11.5		1.061	16.3		1.026	31.6
IPI00468100.5	protein piccolo isoform 2	0.2636	6	84	86	634		1.018	14.9		0.993	15.8		1.032	12.8		1.004	11.8		0.996	12		58		0.936	18.5		0.984	19.7		1.037	21.7		1.006	23.2		1.057	15.3		118		1.154	33.8		1.083	31.2		1.064	24.5
IPI00399961.2	Putative uncharacterized protein	0.2634	1	11	11	50		0.981	10.2		1.061	21		0.951	20		1.015	6.6		0.99	20.5		10		0.936	18.7		0.803	8.4		0.956	19.2		0.824	21.7		0.949	17		11
IPI00116372.1	Myeloid leukemia factor 2	0.2632	1	5	5	19		1.025	12.7		1.088	13.2		1.079	10.7		0.975	14.1		1.026	16.6		9		0.943	15.5		0.972	10.7		0.925	6		0.991	0.3		1.039	2.5		3
IPI00128071.7	Isoform 1 of General vesicular transport factor p115	0.2628	3	9	19	129		1.029	13.9		0.957	20.4		0.958	11.2		0.982	13.6		0.974	14.6		23		0.992	17.2		0.848	20.1		0.908	20.1		0.837	18.8		0.95	19.6		24		0.919	25.6		0.851	34.5		0.962	63.7
IPI00622783.2	STE20/SPS1-related proline-alanine-rich protein kinase	0.2626	1	8	9	42		0.956	15.5		1.041	18.3		0.987	17		1.013	18.3		1.032	19.5		10		1.093	11.9		1.035	23		1.002	25		0.973	9.9		0.935	23.6		15
IPI00989064.1	N(G),N(G)-dimethylarginine dimethylaminohydrolase 2 isoform 2	0.2623	3	3	4	40		1.017	5		1.02	5.3		0.978	1.6		0.963	3		1.016	1.1		5		0.941	23.7		1.172	22.7		1.33	28.5		1.287	3.6		1	22.1		8		1.041	24.2		0.956	8		0.934	17.8
IPI00816839.1	Isoform 2 of SUMO-activating enzyme subunit 1	0.2622	2	6	6	71		1.084	8.8		1.051	12.1		1.057	10.6		0.987	12.3		1.045	11.3		16		0.92	21.1		1.004	13.1		0.94	29.2		0.955	17		0.955	23.6		15		1.106	5.9		1.093	2.8		0.963	2.2
IPI00125266.1	Acid ceramidase	0.2614	2	8	8	47		1.003	11.6		0.974	11.6		0.986	12.4		0.963	12.8		0.996	11.5		26		0.862	19		1.2	40.4		1.108	6.9		0.853	3.6		1.066	6.4		4
IPI00262616.4	Isoform 1 of Homer protein homolog 3	0.2612	2	6	6	33		1.13	8.7		1.108	13.1		1.186	7.4		1.24	12.4		1.068	2.9		5		1.074	30.3		1.345	19.9		1.15	16.6		1.274	8.8		1.099	28.9		7
IPI00132184.1	Protein C17orf37 homolog	0.2609	1	3	3	6																			0.9	32.8		1.006	23.1		1.161	23.6		1.24	49.2		1.172	38.6		6
IPI00626928.1	Transmembrane protein 65	0.2607	1	6	6	51		1.056	11.4		0.927	16.8		0.986	16.6		1.001	6.8		0.933	13.4		14		0.983	14.6		0.992	14		0.935	6.5		0.95	16		0.98	7.6		12
IPI00918333.1	myelin expression factor 2 isoform 3	0.26	7	11	11	118		1.031	10.8		1.033	10.2		1.031	12.6		0.995	8.9		0.98	9.5		25		0.95	16.1		1.145	16		1.025	27.8		1.03	17.4		1.017	13.2		22		0.859	11.9		0.937	35.9		0.807	43.1
IPI00134191.3	Solute carrier family 2, facilitated glucose transporter member 3	0.2596	1	11	11	112		0.967	14.8		0.919	10.7		0.983	12.1		0.972	10.3		0.943	14.2		38		0.961	13.8		0.868	19.6		0.911	22.8		0.867	26.5		0.973	19.5		22		0.858	34.5		0.863	36.7		1.005	27.4
IPI00988328.1	tubulin beta-3 chain-like	0.2596	1	1	12	594		1.001	22.2		1.006	10.7		0.99	13.5		0.996	8.4		1.042	11.8		89		0.987	16.1		1.075	26.1		1.081	28.1		1.135	20.4		1.024	13.4		81		1.009	14		0.996	28		1.01	25.3
IPI00135345.3	Bis(5'-nucleosyl)-tetraphosphatase [asymmetrical]	0.2585	1	3	3	5		1.021	17.5		1.004	8.3		0.974	9.3		0.955	3.5		0.987	9		5		1.003	14		1.056	23.4		1.114	2.7		1.153	3.3		1.143	7		4
IPI00109212.3	Sorting nexin-2	0.2582	1	8	10	26		1.073	4.5		0.935	19.1		0.918	15.1		0.982	6.5		0.923	10.7		5		1.031	17.9		1.071	19.5		1.074	17.3		1.115	15.1		1.105	18.2		12
IPI00123129.1	Staphylococcal nuclease domain-containing protein 1	0.2582	3	17	17	67		0.995	30.2		1.008	11.6		0.9	17.2		0.937	32.6		0.803	35.3		13		0.999	15.8		0.926	20.7		0.972	21.7		0.933	22		0.965	10.9		14
IPI00989753.1	histone H3.3-like	0.2574	1	1	5	32		1.166	9.4		1.162	8.4		1.198	7.2		1.127	6.2		1.14	3.2		16		0.749	46		0.549	52.4		0.604	42.2		0.662	41.4		0.776	19.1		6		1.231	3.7		1.299	6.5		1.349	3.2
IPI00113996.7	Flavin reductase	0.2573	2	4	4	23																			0.769	31		0.981	29.5		0.98	18.4		1.022	23.3		0.927	20.9		12
IPI00403956.1	60S ribosomal protein L10-like isoform 2	0.257	1	2	6	24		1.002	6.2		1.002	4.8		0.963	5.3		0.995	7.1		0.981	6		12		0.94	23.3		0.799	10.4		0.924	22.8		0.914	30.4		0.892	5.7		6
IPI00322145.10	3-hydroxyacyl-CoA dehydratase 3	0.2569	1	10	10	78		1.007	12.3		0.969	7		0.988	13.3		0.97	10.9		0.948	11.2		26		1.032	7.3		0.805	19.3		0.774	37.7		0.745	26.6		0.914	18		11		0.936	3.5		1.063	11.7		1.123	14.3
IPI00124127.1	Spermine synthase	0.2568	2	6	6	30		1.009	23.5		0.964	15.4		0.89	18.4		1.009	7.7		1.001	11.7		13		0.951	16.6		1.053	15.4		0.906	1.7		0.862	0.2		0.896	1.5		3
IPI00137206.2	Actin-related protein 10	0.2566	1	6	6	21		0.9	12.6		1.128	26.3		0.992	9.3		1.043	13.9		0.983	19.2		10		0.983	32.3		0.882	18.9		0.813	47.1		0.941	30.6		1.155	66		6
IPI00761938.3	Putative uncharacterized protein	0.2563	1	4	6	22		0.896	18.7		0.989	3.9		0.959	4		0.919	4.9		0.951	16.6		4		0.96	14.6		1.01	7.2		0.975	19.6		1.128	27.7		1.008	21.9		6
IPI00230051.2	Isoform 3a of Neurexin-1-alpha	0.2562	7	26	29	157		0.955	13.3		0.982	15.1		0.991	12.8		0.946	9.7		0.956	14.8		34		1.029	25.6		0.952	16.9		0.974	23.9		0.954	21.1		0.995	23.5		30		0.957	26.7		0.848	18		1.012	12
IPI00620728.2	ganglioside-induced differentiation-associated protein 1-like 1	0.2561	3	6	7	68		0.977	20.1		1.007	17.5		0.986	16.3		1.02	10.8		1.035	15.1		24		0.929	12.2		0.836	14		0.872	19.6		0.866	11.7		0.989	11.8		7
IPI00133208.3	Heat shock 70 kDa protein 1-like	0.2559	1	2	15	190		1.119	12.2		1.083	7.8		0.986	10.5		1.016	8.3		1.01	8.8		31		1.085	16.5		1.277	22.5		1.257	16.1		1.263	12.2		1.181	10.3		31		1.098	17.9		1.093	32.4		0.929	33.1
IPI00759948.1	Isoform 2 of Gelsolin	0.2558	2	14	14	122		1.053	20.7		1.037	12		0.994	11.7		1.076	8.8		1.059	11.8		23		0.977	21.3		0.969	26.4		1.002	32.8		1.005	31.2		1.029	21.9		28		1.028	16.8		0.976	39.8		0.988	38.6
IPI00466570.4	Isoform 1 of Transmembrane emp24 domain-containing protein 10	0.2557	2	5	5	40		1.043	7.6		1.037	4		0.999	5.8		1.026	3.1		0.973	4.1		9		0.998	5		0.905	8.2		0.891	12.1		0.868	8.2		0.927	6.6		15		0.913	8.9		0.894	1.5		0.973	13.8
IPI00331236.4	Histone-lysine N-methyltransferase SETD7	0.2541	1	7	8	43		0.916	13.3		0.991	4.9		1.021	18.5		0.974	10.9		0.992	14.1		11		0.928	7.5		0.982	30.3		1.099	16.5		1.079	12.8		1.172	9.1		11		0.841	33.5		0.936	22.8		0.818	9.2
IPI00989768.1	sodium-dependent neutral amino acid transporter SLC6A17	0.2541	4	13	13	83		1.044	12.4		1.017	16.2		1.08	18.2		1.108	9.9		1.034	14.5		24		1.044	15.8		1.042	13.8		1.061	16.2		1.083	16.5		1.065	18.2		15		0.962	12.1		0.871	31.7		0.853	29
IPI00331664.3	Alpha-actinin-2	0.2539	3	5	21	129		0.958	13.9		0.993	10.7		1.022	11.2		1.025	15.5		0.995	13.8		29		0.945	14.3		0.979	22.7		1.131	28.4		1.017	10		1.008	13.6		20		0.906	14.5		0.89	6.9		0.954	23.9
IPI00117083.1	GrpE protein homolog 1, mitochondrial	0.2535	1	5	5	21		0.924	14.6		0.897	7		0.918	8.3		0.919	7.6		0.962	8		7		1.001	12.4		1.2	8		1.117	15.3		1.184	12.1		1.217	17.5		7
IPI00135074.3	Uncharacterized protein	0.2534	1	2	4	14		0.847	19		0.791	22.4		0.816	21.7		0.861	15.9		0.907	24.9		6		0.835	6.7		0.735	8.6		0.977	10.9		0.849	7.8		0.993	1.6		3
IPI00988848.1	Uncharacterized protein	0.2532	14	10	13	51		0.941	21.1		1.125	9.4		0.959	15.5		1.001	25.3		1.027	9.2		7		1.01	7.3		0.808	11		0.951	7.3		0.824	19.6		0.908	12.7		14		0.833	16		1.195	35.5		1.03	2.4
IPI00116843.1	NADH-ubiquinone oxidoreductase chain 4	0.2527	1	7	7	45		1.006	19.4		0.934	13.5		0.969	15.5		0.963	15.5		0.992	14.6		20		1.043	5.3		0.786	8.1		0.664	14.5		0.668	47.6		0.928	8		7
IPI00648315.1	60S ribosomal protein L19 isoform 2	0.2526	4	6	7	47		0.95	11.5		0.896	18.8		1.019	11.9		0.998	13.7		0.979	14.7		9		0.895	20.3		0.764	25.8		0.948	13.9		1.018	14.9		0.915	20.9		11
IPI00762507.2	Isoform 1 of IQ motif and SEC7 domain-containing protein 1	0.2518	3	17	21	139		0.961	16.7		0.998	11.2		1.014	14.5		0.993	11.2		0.966	10.7		38		0.973	11.1		0.875	17.6		0.901	17.1		0.905	22.2		0.912	15.1		30		0.766	20.5		0.833	59.1		1.376	40.1
IPI00228548.6	Beta-enolase	0.2512	4	1	10	422		0.95	22.5		1.012	17.9		1.008	11.1		0.974	17.5		0.991	12.6		123		1.056	16.6		1.136	18.7		1.117	18.8		1.075	19.4		1.042	11		37		1.011	23.2		1.121	27.7		0.988	20.9
IPI00421206.1	BTB/POZ domain-containing protein KCTD12	0.2508	3	6	7	49		1.066	14.4		1.081	20.5		1.089	21.1		1.068	23.4		0.995	20.2		15		0.953	12.6		1.015	11.7		0.884	2.4		0.877	9.5		0.958	8.6		4
IPI00881287.1	Isoform 2 of Peptidyl-prolyl cis-trans isomerase FKBP8	0.2506	2	8	8	24		0.947	20.1		0.994	14.3		0.977	13.2		1.017	11.9		1.091	19.3		8		1.016	22.1		0.841	20.7		0.899	19.4		0.9	12.8		0.966	21.3		8
IPI00222393.2	Isoform 1 of Protein FAM164A	0.25	1	5	5	15																			0.99	3.9		0.8	31.4		0.93	21.5		0.861	20.2		0.902	15		5		1.228	24.6		1.116	4.6		0.949	20.8
IPI00471361.3	STIP1 homology and U box-containing protein 1	0.25	1	6	6	8		1	27.6		1.109	21		1.131	4.2		0.948	14.7		0.961	13.2		3		0.997	14.6		1.092	10.4		1.122	4.9		1.228	19.2		0.943	5.1		5
IPI00113410.1	Hyaluronan and proteoglycan link protein 2	0.2493	1	8	8	53		0.835	11.6		0.809	3.7		0.839	11.3		0.936	11.3		0.935	4.2		6		1.062	11.6		0.969	19.5		0.892	13.2		0.896	15.2		0.913	14		24		0.696	1.1		0.786	5.6		0.751	14.8
IPI00556700.2	Uncharacterized protein	0.249	2	5	5	10		1.007	17		0.927	23.5		0.95	14.2		1.001	25.6		1.004	5.1		5
IPI00352986.3	Striatin	0.2487	2	10	11	48		1.019	15.1		1.05	26.5		1.07	16.7		1.017	7.9		1.027	5.1		11		0.957	13.7		1.121	22.9		1.095	21.3		1.024	18.1		1.047	28.3		12
IPI00109932.1	Probable ATP-dependent RNA helicase DDX6	0.2484	1	7	8	45		1.059	7.6		1.052	2.5		1.063	3.7		1.037	3.1		1.022	4.3		8		1.006	16		0.965	12.1		0.914	20.8		0.899	24.7		0.979	19.2		8		0.902	59.9		0.723	53.6		1.011	20.7
IPI00121575.1	Alpha-1,3/1,6-mannosyltransferase ALG2	0.2482	2	7	7	36		1.033	22.4		1.022	21.6		1.06	16.7		0.976	21.8		1.017	17.3		17
IPI00322794.1	GTP-binding protein SAR1a	0.2475	1	1	5	31		0.958	12.9		0.976	9.3		1.022	4.1		0.949	7.2		0.984	5.3		12		0.901	13		0.823	12		0.905	16.2		0.79	13.9		0.835	5		4
IPI00228632.2	catenin delta-2	0.2472	3	22	24	120		0.982	20		0.993	12.9		1.055	17.2		0.962	16.1		0.978	14.8		29		0.892	13.2		0.831	24.9		0.855	18.9		0.898	21.7		0.969	16.1		18		1.006	46.4		0.969	37.5		1.07	38.5
IPI00553784.1	PEST proteolytic signal-containing nuclear protein	0.2472	1	3	3	6																			0.95	7.5		1.245	21		1.397	2.5		1.338	41.4		1.322	28.8		3		1.019	12.1		1.222	31.3		0.853	20.3
IPI00131954.1	UPF0556 protein C19orf10 homolog	0.247	1	4	4	8		0.948	2.4		0.894	10.4		0.88	5.4		0.871	8.6		0.968	5.2		3		0.933	6.7		1.036	9.1		1.086	13.7		0.994	5.8		1.082	9.6		8
IPI00471372.2	Wiskott-Aldrich syndrome protein family member 1	0.2469	1	9	10	32		1.028	14.4		0.982	4.6		0.959	15.6		0.946	4.9		0.983	7.3		8		0.936	12		0.964	24		0.96	17.2		0.972	25.7		0.979	11.5		8		1.217	15.3		1.268	31.1		0.956	44.3
IPI00881267.1	L-lactate dehydrogenase	0.2468	3	1	3	23		1.014	1.5		0.994	5.5		1	5.9		0.974	2.4		0.978	3.4		9		0.939	23.2		0.983	28.5		1.009	12.8		1.117	12.8		1.018	16.9		6
IPI00133411.1	Protein FAM136A	0.2464	1	4	4	12		0.987	5.3		0.961	6.1		0.938	14.8		0.979	13.2		1.017	4.7		7
IPI00555078.1	Isoform 1 of Interleukin enhancer-binding factor 3	0.2461	4	12	14	83		1.073	20.9		1.129	9.5		1.057	8.1		1.041	14.9		1.054	13.7		8		0.982	19.7		1.078	22		1.005	15		0.942	14.1		1.04	22.6		12
IPI00648312.3	5'-nucleotidase domain-containing protein 3	0.2454	2	10	10	35		1.018	11.9		0.974	18.1		0.913	9		0.95	15.9		0.943	13.2		12																			0.925	12.5		1.169	38.1		1.272	13.1
IPI00420171.1	Isoform 3 of Arf-GAP domain and FG repeats-containing protein 1	0.2453	4	9	9	77		1.005	9.8		0.901	13.1		0.958	20.7		1.042	13.4		0.919	11		7		1.086	17.5		1.066	16.4		1.139	20		1.224	18		1.135	19		24		1.146	8.4		2.343	25.8		2.006	39.2
IPI00974841.1	Uncharacterized protein	0.2453	8	6	6	9																			0.966	11.8		0.877	19.8		0.86	6.8		0.873	7.8		0.901	4.7		9
IPI00875924.1	Aspartyl aminopeptidase	0.2452	3	8	8	51		1.033	17.9		1.03	24.9		1.003	13.6		1.017	16.4		1.068	20.8		16		0.908	11.4		0.95	10.1		0.955	15.4		0.89	12.4		0.898	11.4		8		0.92	11.8		0.803	39.4		1.161	8
IPI00122862.5	C-1-tetrahydrofolate synthase, cytoplasmic	0.2449	3	17	17	58		0.968	12.3		0.983	10.4		1.019	7.4		0.97	10.8		0.954	21.2		14		1.05	12		1.069	23.1		1.037	20.2		1.058	18.4		1.065	13		13		0.766	71.2		0.977	25.8		0.843	7.4
IPI00756510.1	Isoform 2 of Stromal membrane-associated protein 2	0.2449	2	3	3	9																			0.935	14.2		1.053	32.3		1.014	24.4		1.024	8.8		0.93	12.1		6
IPI00123924.1	Alpha-1-antitrypsin 1-4	0.2446	1	2	9	114		0.847	7.5		0.988	10.8		1.132	18.8		1.021	7.3		1.037	17.8		12		0.805	18.4		1.001	11.7		0.899	14.7		1.203	16.5		1.107	12		20		1.191	25.7		1.388	33		1.049	13.5
IPI00828965.1	Isoform 2 of Enoyl-CoA hydratase domain-containing protein 1	0.2441	2	6	6	28		0.963	21.4		0.986	14.2		1.046	7.9		1.005	14.1		1.057	11.1		10		1.267	10.6		1.148	14.9		1.115	26.4		1.131	13.1		1.14	0.2		5
IPI00137668.1	Histone deacetylase 2	0.2439	3	6	7	12		1.323	18.8		1.166	11		1.062	21.9		1.045	9.4		1.082	19.5		5		0.995	34.1		1.092	4.8		0.986	7.1		1.082	11.1		0.97	14.8		3
IPI00315550.3	Glutaredoxin-3	0.2433	1	8	8	41		1.008	14.2		0.991	12.7		0.955	12.6		1.051	17.1		1.05	18.1		12		0.979	28.2		1.251	12		1.248	20.8		1.309	16.9		1.084	16.4		9		1.109	27.6		1.146	18.4		1	3.5
IPI00553717.6	Methylcrotonoyl-CoA carboxylase beta chain, mitochondrial	0.2433	2	9	9	42																			0.94	18.5		0.912	16.8		0.91	13.8		0.926	13.3		0.983	10.6		16
IPI00468999.4	Phosphatidate cytidylyltransferase 2	0.2432	4	8	8	90		1.008	14		1.018	8.6		0.962	16.8		0.979	12.4		0.958	10.8		23		1.008	10.6		0.804	8.7		0.796	14.5		0.788	11		0.888	14		22		0.853	11.9		0.804	24.2		0.875	32.8
IPI00621272.3	NHP2-like protein 1	0.2422	2	3	3	4																			1.069	2.4		1.095	2.2		1.216	12.5		1.118	8.2		1.242	7.5		4
IPI00411102.3	Ribose-phosphate pyrophosphokinase 2	0.2421	1	2	7	29		1.029	5.4		0.985	12.6		1.045	6.1		0.994	1.7		0.995	8.8		9		1.033	6.1		0.98	2.4		1.027	20.6		1.001	19.6		1.089	30		5
IPI00126913.5	Isoform 1 of ATPase family AAA domain-containing protein 3	0.242	3	12	13	54		1.043	17.9		1.015	11.5		0.978	12.3		1.012	15.8		0.996	7.8		13		0.936	17		0.911	31.3		1.011	21.8		0.952	12.5		0.979	12.6		15
IPI00129430.1	Splicing factor, proline- and glutamine-rich	0.2418	1	16	17	222		1.079	11.4		1.029	14.1		1.059	18		1.035	14.6		1.016	14.6		43		0.975	19.7		1.001	18.3		0.977	21.1		1.041	18.2		0.957	12.2		27		0.936	36		1.078	38.9		0.979	39.7
IPI00831305.1	Uncharacterized protein	0.2416	2	10	10	316		0.978	14.3		0.99	12		1.061	15.9		1.078	11.4		1.067	12.9		55		1.002	21.4		1.614	23.7		1.657	22.8		1.62	18.3		1.524	22		74		1.149	23.7		1.269	32.2		0.945	20
IPI00987386.1	Histone H2A	0.2416	3	5	7	50		1.069	4.3		1.042	8.3		1.08	12.4		1.048	11		1.1	9.2		17		0.902	20.5		0.971	17.6		0.811	43.5		0.787	17.6		0.861	6.3		10
IPI00975176.2	Neuronal pentraxin 1.3 kb variant	0.2411	7	8	8	40		0.955	15.4		0.981	9.4		0.984	12.2		0.887	12.2		0.922	12.9		8		1.011	14.2		1.074	13.5		0.99	29.6		1.092	13.3		1.085	15.1		15
IPI00124245.1	Isoform A of Ras GTPase-activating protein-binding protein 2	0.2407	2	9	9	47		1.017	8.9		1.016	17.4		0.988	13.7		1.006	12.5		0.996	11.3		14		0.999	23.1		1.042	9.2		1.209	9.5		1.07	19.5		1.217	5		10		1.052	52.2		1.279	50.7		1.116	8.5
IPI00323822.1	Ras-related protein R-Ras2	0.2402	1	4	4	15		1.037	9.2		1.009	12.5		1.106	27.3		1.195	6.4		0.97	18		7
IPI00115992.1	Uncharacterized protein	0.24	3	1	4	21		0.936	4.4		1.013	4.1		1.009	8.5		0.989	4		1.01	4.8		10
IPI00461419.2	40S ribosomal protein S25-like	0.24	1	1	4	21		0.958	5.5		1.033	8.4		1.009	8.5		1.003	4		1	3.8		12
IPI00119239.2	Proteasome subunit beta type-6	0.2395	1	5	5	29		0.945	13.5		0.963	18.8		0.962	14		1.034	14.3		0.948	10.3		11		1.036	10.3		1.293	12.7		1.078	25.9		1.139	19.1		0.966	40.1		9		1.093	11.7		1.082	30.5		1.038	7.9
IPI00119024.3	PRA1 family protein 3	0.2394	1	5	5	48		0.965	10.5		0.963	13.2		0.977	9.5		0.998	9.6		1.008	16.8		16		1.003	2.5		0.826	5.8		0.824	6.4		0.779	5.3		0.882	7.1		5
IPI00228616.5	Histone H1.1	0.2394	1	5	8	66		1.128	21.5		1.129	9.8		1.153	11.2		1.051	9.5		1.081	11.5		16		0.905	17.7		0.857	13.7		0.877	15.2		0.949	19.5		0.931	11.4		15		0.958	14.4		0.995	10.8		1.031	10
IPI00896674.1	Isoform 1 of Carboxypeptidase M	0.2393	1	5	6	15		1.136	10.5		1.093	11.3		1.046	13		1.078	11.2		1.118	9.2		5		0.986	21		0.889	18.9		1.039	15.8		1.074	12.7		0.998	1.7		5
IPI00885560.1	Uncharacterized protein	0.2387	2	5	7	45		0.902	9.8		0.899	11.8		0.875	22		0.875	15.3		0.842	15.6		10		0.884	32.2		1.21	18.7		0.943	50.2		1.186	11.5		1.132	31.9		12
IPI00136498.1	Protein lin-7 homolog C	0.2386	1	1	5	32		1.01	5		1.014	13.2		1.005	8.5		1.004	6.6		0.986	5.1		10		0.896	5.1		1.076	13.6		1.009	5.6		1.095	2.9		1.048	8.6		7
IPI00648033.1	A disintegrin and metalloprotease domain 23	0.2385	8	12	12	96		0.978	13.6		0.936	11.3		0.985	14.5		0.998	9.7		0.964	6.9		15		1.015	12		0.906	26.5		0.95	21.2		0.941	31.3		0.95	14.6		21
IPI00114802.1	Protein phosphatase 1A	0.2382	3	9	9	31		0.999	11.5		1.033	12.9		0.989	7.1		1.002	12.4		1.018	10.7		10		1.016	16.4		1.064	14		1.104	9.8		1.159	29		1.08	17.1		7
IPI00515681.2	Isoform 16 of Disintegrin and metalloproteinase domain-containing protein 22	0.2368	8	1	16	67		0.995	25.2		1.015	15.3		1.018	17.5		1.053	5		1.01	14.9		19		0.953	24.1		0.926	35.3		0.95	18.2		0.979	23.7		0.934	17		19		0.751	9.4		0.848	38.2		0.967	20.4
IPI00123519.6	ADP-ribosylation factor-like protein 6-interacting protein 1	0.2365	1	4	4	23		1.006	5.8		1.014	13.4		0.985	5.6		0.995	7.3		0.994	4.7		11
IPI00222990.1	Isoform HuC-S of ELAV-like protein 3	0.2361	2	2	6	42		0.964	6.5		1.004	9.1		0.946	10.9		1.033	6.7		0.988	6.3		15		1.035	4.1		1.018	6.5		0.848	16.1		0.937	16.3		0.854	16.5		5
IPI00857897.1	Isoform 2 of Paraspeckle component 1	0.2361	4	7	8	74		1.084	10.7		1.014	33.4		1.037	9.8		1.076	16.6		1.098	11.9		12		1.002	16.7		1.197	25.1		1.132	31.2		1.101	29.8		0.99	24.7		12		0.992	53.1		1.039	56.5		0.958	23.7
IPI00222632.3	ras-related protein Rab-31	0.2359	1	4	4	6		1.04	6.1		1.058	11.3		0.958	13.7		1.026	9.7		1.02	9.2		6
IPI00830393.1	Uncharacterized protein	0.2357	2	5	5	11		0.981	1.6		1.003	5.9		0.949	14.5		0.921	7.6		1.024	15.4		5
IPI00132314.1	Nucleobindin-1	0.2353	2	9	9	53		1.158	20.9		1.104	28.2		1.1	32.4		1.067	11		1.148	5.8		8		0.984	6.8		1.2	23.4		1.223	27.4		1.264	24.5		1.275	16		9		1.062	23.7		0.975	24.7		0.917	17.5
IPI00626994.3	Isoform 1 of Importin-5	0.2352	3	20	20	84		1.06	16.3		1.034	15.6		0.999	22		0.975	21.9		0.993	18.7		33		0.918	12.2		0.838	24.8		0.767	33.9		1.146	17.7		0.901	22.7		6		0.982	24.8		0.842	37.9		0.888	62.2
IPI00882339.1	Uncharacterized protein	0.2341	4	5	5	15		0.895	20.4		0.869	17.7		0.823	30.2		0.831	35.2		0.908	47.9		8
IPI00621460.2	AP-1 complex subunit gamma-1	0.2336	2	14	15	81		1.014	15.4		1.026	17.7		0.981	11.6		1.007	14.3		1.015	14		28		0.999	7		0.771	20.8		0.828	30.8		0.788	18.3		0.942	15.4		7		0.728	18.8		0.744	16.8		0.848	5
IPI00123557.3	RuvB-like 2	0.2333	1	9	9	21		1.108	6.1		1.112	13		1.03	4.9		1.032	7.4		1.021	11.8		5		0.973	19.4		1.006	14		1.107	16.4		1.001	23.7		1.071	10.9		8
IPI00753560.1	Uncharacterized protein	0.2331	6	3	3	8																			0.956	31.4		1.592	31.6		1.269	17.1		1.288	17.7		1.389	18.2		7
IPI00119203.4	Very long-chain specific acyl-CoA dehydrogenase, mitochondrial	0.2317	2	9	9	40		0.987	18		1.015	13		0.946	21.2		1.071	15.1		0.974	22.9		10		0.939	19.6		0.815	23.2		0.782	13.6		0.819	24.5		0.967	14.5		12
IPI00460063.2	Prenylcysteine oxidase	0.2317	3	8	8	62		0.92	14.7		0.94	21.8		0.899	17.8		0.881	26.6		0.897	23.9		17		1.065	14.2		0.87	26.5		0.979	14.5		0.876	23		0.851	18		13		1.006	23.4		1.022	68.8		1.188	18.6
IPI00276926.3	solute carrier family 25, member 1	0.2315	1	3	7	29		1.036	8.3		1.039	10.5		0.973	13.8		0.99	8		0.975	10.1		10		0.916	9.5		0.829	9.7		0.887	37.5		0.847	19.6		0.925	8.5		4
IPI00351246.3	MAGUK p55 subfamily member 3	0.2308	3	9	9	40		1.092	7.7		0.929	12.4		0.981	13.9		1.119	19.2		0.981	9		10		0.913	6.6		1.172	14.1		1.169	11.4		1.237	10		1.107	6.2		11
IPI00403381.1	NADH dehydrogenase [ubiquinone] flavoprotein 3, mitochondrial	0.2308	1	2	4	20		0.915	9.7		0.937	8.6		0.957	15.8		0.953	5		0.956	6.8		11		1.06	12.5		1.656	19.1		1.764	31		1.741	20.4		1.64	15.2		11		1.174	18.9		1.179	42.5		0.833	26.4
IPI00403586.3	Neutral cholesterol ester hydrolase 1	0.2304	1	7	7	34		0.996	11.6		1	5.7		1.017	9.6		1.014	6.1		0.995	13.3		17		1.015	11.8		0.932	17.4		0.934	8.6		0.829	7.9		0.989	10.4		4
IPI00475157.1	Serpina1b protein	0.23	2	1	9	116		0.842	4.8		0.952	11.9		1.12	22.6		1.018	6.6		1.006	13		11		0.781	11.9		0.976	15.1		0.886	22		1.214	16.7		1.103	13		20		1.201	31.3		1.356	50.6		1.008	11
IPI00318671.2	EH-domain containing 4-KJR (Fragment)	0.2298	1	5	10	33		1.126	10.8		0.995	7.9		1.032	6.3		1.045	8.5		1.021	3.4		10		1.021	8.7		1.04	20.1		1.01	22.1		0.955	20.6		1.105	12.4		9		1.061	8.7		1.45	232.6		1.435	121.9
IPI00135324.2	solute carrier family 12 member 2	0.2297	2	21	22	116		1.008	13		1.025	11.5		1.005	9.3		1.038	9.2		1.078	14.5		32		1	10.9		0.981	15		0.935	20.5		0.863	21.2		1.01	14.4		27		0.788	14.3		0.826	20.1		1.105	30.8
IPI00132485.2	Prefoldin subunit 1	0.2295	2	3	3	10		1.004	3.6		1.024	1.6		1.031	2.8		1.027	6.4		1.09	4.3		5		0.973	14.4		1.241	2.8		1.332	10.9		1.39	18.9		1.108	10.9		4
IPI00471341.2	Ubiquitin-like protein 4A	0.2293	1	3	3	5		1.329	3.9		1.378	27.2		1.126	3.6		1.443	26.4		1.333	10.8		3		0.996	15.1		1.082	27.7		1.002	14.1		1.054	18.9		1.058	16		6
IPI00119842.1	Short/branched chain specific acyl-CoA dehydrogenase, mitochondrial	0.2292	2	7	7	19		0.923	6.6		0.996	7.7		0.892	9.2		0.953	9.3		0.951	2.3		4		0.93	24.4		1.012	13.9		0.973	23.3		0.888	25.5		0.956	15.8		7
IPI00624711.3	Isoform HMG-Y of High mobility group protein HMG-I/HMG-Y	0.2292	1	1	3	9																			0.87	11.5		1.081	11.5		0.937	10		1.017	9.8		0.986	4		6		1.041	2.8		1.056	13		1.09	26
IPI00857748.1	Uncharacterized protein	0.2292	1	2	19	90		0.998	9.2		0.99	12.8		1.026	10		0.974	10.7		0.956	11.3		18		0.889	45.4		1.045	30.4		0.892	40		1.027	18.2		0.954	14.6		18		1.028	19.1		0.993	29		0.913	30.1
IPI00111004.1	Gamma-glutamylcyclotransferase	0.2287	1	4	4	10		0.718	27.3		0.981	11.6		0.906	14.6		0.917	11.4		0.957	11.5		5
IPI00118795.1	Casein kinase II subunit alpha'	0.2286	1	5	8	26		0.999	28.4		0.99	12.2		1.105	22.5		1.081	12.2		1.051	24.6		9		1.147	17.3		0.89	6.2		1.027	6.2		0.83	21.7		0.812	15.9		5
IPI00315584.1	Trafficking protein particle complex subunit 2	0.2286	1	2	3	9		0.939	3.1		1.024	3.2		0.988	2.5		1.1	21.5		0.957	6.7		3
IPI00655156.3	Isoform 1 of Calcium uniporter protein, mitochondrial	0.2286	2	7	7	24		1.006	10.3		1.02	11.1		0.975	11.4		0.966	19.6		0.995	6.6		13
IPI00986878.1	Guanylate kinase	0.2273	3	4	4	25		1.046	22.5		0.977	28.5		0.998	11		1.032	22.6		0.909	21.9		14
IPI00129682.3	Mitogen-activated protein kinase 8	0.2266	4	1	9	24		0.962	2.5		0.923	6.4		0.905	5.3		0.964	10.3		0.97	4.5		7		0.967	8.7		0.848	8.8		0.923	16.2		0.926	9.4		0.942	7.4		4
IPI00757808.1	Isoform 1 of Syntaphilin	0.2263	3	8	8	68		0.951	12.9		0.988	6.2		0.947	13.2		1.071	14.6		1.025	12.2		6		1.031	10.5		1.048	12.7		1.099	15.8		1.103	14.4		1.086	18.1		13		0.951	2		1.02	5.9		0.96	56.8
IPI00985734.1	60S ribosomal protein L11-like	0.2262	2	2	4	8		1.046	13.9		0.931	10.9		1.03	12.4		0.973	7.3		0.958	23.3		5
IPI00131376.5	spectrin beta chain, erythrocyte	0.2254	3	32	42	236		1.017	11.7		1.017	13.6		0.98	10.9		0.976	8.2		0.967	8.2		70		0.977	17.8		0.936	15		0.944	13.1		0.934	16.6		0.935	12.8		44		0.946	18.1		0.854	29.9		1.065	30.7
IPI00225046.1	Isoform 3 of Noelin	0.2254	3	9	9	34		0.925	24.6		0.926	17.9		1.013	12.5		0.986	17.1		0.978	11.5		14		0.948	11.4		1.066	11.4		1.093	13.9		1.104	5		1.117	8.9		10		1.024	5.9		0.935	1		0.976	9.4
IPI00316740.4	DNA damage-binding protein 1	0.2254	3	22	22	121		1.043	12.4		1.007	11.5		0.993	9.4		0.998	11.3		1.001	9.6		32		0.976	15.6		0.927	16		0.939	12.5		0.999	12		0.975	10.1		24		1.604	72.5		1.058	68.9		1.569	29.2
IPI00224784.4	Prothymosin alpha	0.2252	2	5	5	100		0.894	18.6		1.008	15.6		1.113	14.5		1.047	8.2		1.048	8.8		15		0.96	18.1		1.488	22.3		1.425	20.9		1.467	16.2		1.357	12.5		28		1.085	14.6		1.198	25.5		0.947	30.9
IPI00987185.1	Isopentenyl-diphosphate Delta-isomerase 1	0.2247	2	4	4	15		0.965	12.1		0.938	17.9		0.998	31.9		0.981	7.8		0.961	16.2		8
IPI00930867.1	CUGBP Elav-like family member 2 isoform 7	0.2246	12	10	10	54		1.005	13.5		1.022	14.7		1.032	13.2		0.966	12		0.988	9		17		1.034	18.2		1.353	35.3		1.187	30.3		1.267	28.5		1.15	19.5		12
IPI00133817.9	Voltage-gated potassium channel subunit beta-1	0.2244	5	2	7	29		1.106	4.1		0.991	3.2		1.023	2.1		1.017	2.5		1.068	5.5		4		1.024	9.7		0.869	7.2		0.884	3.5		0.937	18.5		0.94	10.3		5		0.816	34.1		0.92	18.9		1.045	18.1
IPI00113772.1	Gamma-aminobutyric acid receptor subunit alpha-1	0.2242	2	10	11	44		1.022	15.2		0.987	9.6		1.032	6.7		1.005	9.3		0.991	11.6		16		1.051	12.3		0.837	11.6		0.886	25.7		0.901	23.2		1.039	17.8		9
IPI00135640.1	26S protease regulatory subunit 8	0.2241	3	6	7	66		0.992	16.8		0.998	15		0.949	12.9		0.994	10.6		0.972	13.3		16		0.992	16		1.115	28		0.98	20.2		1.037	23.3		0.989	23.5		11		1.087	28.3		0.891	16.3		0.884	14.6
IPI00230349.9	Microtubule-associated proteins 1A/1B light chain 3B	0.224	2	1	3	12		1.018	5.8		0.968	16.5		0.989	15		0.939	7.8		0.991	10.9		6
IPI00320188.5	Nicotinamide phosphoribosyltransferase	0.224	1	8	8	44		1.027	21.4		0.999	21.9		1.007	20.5		1.034	19		0.989	25.2		14																			1.084	27.9		1.015	9.2		1.024	34.4
IPI00387421.1	WD repeat-containing protein 37	0.2238	3	9	10	102		1.024	11.8		1.09	20.5		1.14	20.5		1.017	16.6		1.015	16		24		1.034	7.9		1.005	6.8		1.087	11		1.032	25		1.011	7.9		18		0.911	19.6		1.041	9.3		1.112	23.6
IPI00116734.3	Ras-related protein Rab-23	0.2236	2	4	4	12		0.884	12		0.942	1.6		0.952	2.5		0.925	10.1		1.001	12.9		6		1.05	10.2		1.238	4.3		1.468	3.2		1.645	1.7		1.313	6		3
IPI00121110.1	Ras-related protein Ral-B	0.2233	1	1	4	45		0.987	9.8		0.994	7.1		1.007	4.6		1.001	6.4		0.992	3		17		1.067	20.7		1.049	22.2		1.013	12.8		1	17.2		1.025	5.7		5
IPI00990079.1	54 kDa protein	0.2232	3	8	8	58		1.019	12		1.005	13		0.996	9.8		0.978	4.3		0.958	6.7		16		1.041	9		0.89	24.5		0.86	18.9		0.811	15.2		0.91	10		12
IPI00130555.2	RasGAP-activating-like protein 1	0.2228	1	11	11	50		0.965	8.2		1.02	9.7		0.957	8.9		0.932	18.6		0.945	13		17		1.047	17.6		0.9	7.6		1.018	8.6		1.072	13.5		0.948	12.8		6		0.976	7.5		1.065	11.8		0.796	31.8
IPI00313539.4	Isoform 1 of Protein SCAI	0.2228	2	14	14	54		1.075	15.9		1.09	16.7		1.069	6.2		1.087	15.3		1.055	15.9		16		0.985	8.4		0.921	14.3		0.872	13.8		0.835	7.7		0.973	13.4		12		0.994	2.2		1.251	6.9		1.173	8
IPI00648810.1	Uncharacterized protein	0.2228	2	6	7	20		0.851	17.4		0.902	13.2		0.958	0.9		0.853	10.6		1.033	7.2		4		0.904	14.6		0.955	16.2		1.031	5		0.967	9.1		0.944	7.6		6
IPI00132361.2	Guanine nucleotide-binding protein subunit alpha-14	0.2225	1	1	7	60		1.069	11.8		1.016	6.4		1.032	5.3		1.009	6.6		1.027	12.9		19		1.185	20.8		1.05	20		1.068	44.2		0.954	28		0.772	75.4		5		0.794	7.1		0.743	5.5		0.933	4.7
IPI00229184.3	Hyaluronan and proteoglycan link protein 4	0.2225	1	5	6	17		1.026	10.5		0.98	6.6		1.053	25.3		1.165	13.8		0.969	22.1		6
IPI00387318.3	Cell cycle control protein 50A	0.2225	2	7	7	35		0.968	13.4		0.939	23.5		0.956	3.5		0.963	21		1.033	21.3		5		0.962	7.8		0.9	16.5		0.938	6.7		0.876	9.6		0.962	14.4		14		1.023	5.7		0.917	35		1.115	44.5
IPI00420832.1	Mps one binder kinase activator-like 3	0.2222	1	2	3	8																			0.831	3.6		0.935	10.5		1.011	1.8		1.056	15.6		1.002	9.3		3
IPI00128341.1	Wiskott-Aldrich syndrome protein family member 3	0.2216	1	5	6	15		1.11	12.2		0.834	12		1.209	40.7		0.973	27.2		0.985	18.4		6		0.987	6.3		1.125	7.1		1.105	13.6		1.053	6.9		1.13	4.7		5
IPI00407939.1	glutamate receptor 1 isoform 2 precursor	0.2216	1	11	17	64		0.947	16.6		0.958	23.1		1.002	9.9		0.945	20.7		1.006	11.2		20		0.988	10.9		0.824	9.8		0.897	15.8		0.9	16.8		0.94	15.2		10		0.98	16.8		1.439	61.8		1.027	30.9
IPI00230706.5	Phosphoglycerate mutase 2	0.2213	1	2	7	207		1.05	8.3		1.031	15.1		1.033	14.4		1.05	14.4		1.039	11.8		34		1.039	15.5		1.077	20.8		1.087	16.1		1.04	9.9		1.031	10.2		51		1.106	14.1		0.976	24.6		1.051	16.8
IPI00131535.1	LanC-like protein 1	0.2206	3	5	6	19		1.074	54.9		1.229	34.7		1.139	15.7		1.173	23.7		1.054	15.3		4		0.941	8		0.873	16.3		0.922	14.6		0.904	8.1		0.912	4		9		1.034	12.1		1.351	23.9		1.583	31.6
IPI00310841.4	cAMP-dependent protein kinase type I-beta regulatory subunit	0.2205	3	2	9	33		1.001	10.3		1.037	10.7		1.031	5.5		0.96	6.2		0.989	6.6		10																			1.128	10.3		1.13	14.3		1.09	1.2
IPI00742287.1	Isoform 2 of Mitochondrial carrier homolog 1	0.2204	3	5	5	26		0.972	15.4		0.902	9.7		0.943	6.3		1.002	12.2		0.958	8.6		9		1.006	17.5		0.969	41		0.966	24.2		0.849	25.9		0.92	8		8
IPI00114801.2	Inositol polyphosphate 1-phosphatase	0.2197	3	8	8	49		1.032	16.6		1	11.9		0.974	9.3		1.035	12.7		1.007	13.5		16		1.051	10		1.112	19.7		1.058	16.3		0.931	12.8		1.079	6.7		8		0.839	0		1.043	18.2		1.029	18.1
IPI00624663.3	Uncharacterized protein	0.2196	2	24	24	130		0.889	8.6		0.971	8		1.201	11.2		1.101	15.6		1.12	7.9		11		0.772	9.8		0.774	16.4		0.678	19.7		0.835	11.7		0.788	12.8		28		1.239	58.4		0.931	57.4		1.003	31.5
IPI00627029.2	Regulator of G-protein signaling 7	0.2196	5	6	9	75		1.003	10.8		1.005	9.7		0.996	12.3		0.99	10.5		0.919	20		22		0.965	23.2		0.924	12.9		1.007	14.9		0.968	13.2		0.966	12.2		14
IPI00115580.4	Eukaryotic translation initiation factor 3 subunit M	0.2193	2	5	5	30		1.053	12.1		1.034	13		0.973	25.3		0.989	20.2		0.925	18.2		13
IPI00276222.1	Fermitin family homolog 2	0.2191	3	8	8	42		1.009	23.4		0.872	15		0.923	20.3		0.964	14.4		1.05	21.3		15		1.016	9.5		0.901	33		0.884	17.8		0.945	12.3		0.861	14.2		5
IPI00131472.5	Glutamate receptor 3	0.2185	1	10	16	150		1.074	13.3		1.047	12.2		1.084	15.6		1.02	15.6		0.961	17.8		24		0.995	19.7		0.844	17.4		0.925	22		0.886	19.9		0.95	15.6		32		0.98	26.7		0.864	40		0.848	20.1
IPI00988019.1	105 kDa protein	0.2181	5	16	16	113		0.97	13.5		1.019	12.9		0.955	10.2		0.941	14.7		0.958	14.4		32		0.981	15.8		0.976	16.6		0.964	9.2		0.911	15		0.945	13.5		21		1.189	77.6		0.682	71.8		0.659	117.8
IPI00266836.1	Uncharacterized protein C19orf52 homolog	0.218	1	4	4	10		0.971	16.4		0.976	15.7		0.978	5.7		0.963	19		0.998	18		5
IPI00468055.3	Ig mu chain C region secreted form	0.2176	2	8	8	64																			0.877	18.1		1.029	6.6		0.568	34.7		0.852	11.1		0.64	41.5		9		0.399	59.7		0.571	31.7		0.341	62.7
IPI00131915.2	Ubiquitin domain-containing protein UBFD1	0.2174	1	6	6	14		0.995	9.3		0.911	2.5		0.842	6.3		0.874	9.2		1.004	11.7		4		1.021	8.8		1.231	17.8		1.235	17.9		1.317	14.3		1.126	15.8		4		0.813	56.4		1.063	2.7		0.834	7.1
IPI00117689.1	Polymerase I and transcript release factor	0.2168	3	6	6	22																			1.034	24		1.264	13		1.229	14.9		1.368	18.3		1.03	23.2		10		1.126	15.4		1.158	20.3		0.926	21.4
IPI00123276.1	MOSC domain-containing protein 2, mitochondrial	0.216	4	8	8	79		0.946	10.8		0.979	9		0.942	8.9		0.931	9.5		0.905	6.5		30		1.025	11		0.922	5.5		0.964	14.5		0.938	14.3		0.962	11.7		10		0.809	37.9		0.632	6.9		0.815	17.4
IPI00124830.3	Isoform 2 of Leukocyte surface antigen CD47	0.216	1	1	7	127		1.022	39.1		0.988	14.4		1.04	11		1.011	6.1		0.95	7.1		34		0.991	13.6		0.888	18.5		0.886	12.6		0.887	21.2		0.954	12.4		24		0.97	28.1		0.866	18.2		1.113	16.7
IPI00555060.3	Phosphoglycerate kinase 2	0.2158	1	1	9	169		1.045	13		1.014	9.4		0.943	11		0.995	7		0.975	8.8		36		1.045	9.8		1.145	13		1.095	21		1.041	23.1		1.041	15.7		36		0.947	22.6		1.048	13.6		0.951	12.8
IPI00132450.1	Regulator of G-protein signaling 10	0.2155	1	3	3	5		0.954	60.5		0.99	0.2		0.969	3.8		0.991	21.2		1.252	17.5		3
IPI00621548.2	NADPH--cytochrome P450 reductase	0.2153	4	11	11	59		0.984	10.8		0.986	8.6		1.023	15.9		1.052	11.1		0.966	14.3		14		0.987	13.1		0.935	7.9		0.977	11.7		0.91	8.6		0.975	17.2		14		0.902	17.1		0.904	72.8		1.304	29.1
IPI00453798.3	Protein disulfide-isomerase TMX3	0.2149	1	6	6	18		0.887	7.1		0.817	23.9		0.914	22.2		0.961	14.1		1.054	14.7		5		1.057	6.2		1.026	11.7		1.019	13.4		0.925	17.6		0.985	9.5		6
IPI00134300.1	Lupus La protein homolog	0.2145	5	9	9	35		1.025	17.3		1.03	13.7		1.001	11.9		1.037	11.4		0.996	9		21
IPI00649502.3	Uncharacterized protein	0.2143	1	1	5	36		0.883	33.9		0.892	23.5		1.014	7.6		0.974	15.5		1.03	6.4		4		1.016	8.3		1.163	33.7		1.302	19.2		1.212	31.5		1.148	9.8		13
IPI00137787.3	60S ribosomal protein L8	0.214	1	6	6	32		0.939	13.6		0.968	16.2		0.954	13.5		0.958	4.4		0.976	12.9		15		0.983	20.4		0.856	16.7		0.949	16.6		0.954	12.4		0.927	9.6		6
IPI00757585.1	Uncharacterized protein	0.2139	4	6	12	72		0.979	15.7		0.987	12.2		1.005	8.4		0.958	5.9		1.037	7.1		12		1.012	8		1.189	10.8		1.22	13.3		1.274	12		1.127	13.1		21		0.957	7.9		0.842	28.2		0.879	4.2
IPI00869375.1	growth arrest-specific protein 7 isoform b	0.2139	4	7	7	20		1.183	16.3		1.019	24.9		1.034	1.3		0.971	10.1		0.958	6.7		5		0.869	5		1.063	10.7		1.097	5.4		1.063	22.3		1.067	5		7
IPI00115875.8	phosphatidylinositol 4-kinase type 3 alpha	0.2138	2	35	35	131		0.993	13.8		0.955	15.5		1.008	13.8		1.005	14.1		0.972	10.8		45		0.977	11.5		0.808	19.5		0.832	20.4		0.795	21		0.873	26.5		24
IPI00122529.2	Aminopeptidase B	0.2138	2	10	10	44		1.031	13.5		0.978	18.2		0.997	20.1		0.972	12.5		0.991	21.3		14		0.942	15.3		1.013	30.1		0.915	23.8		0.965	20.4		0.972	9.9		11
IPI00128873.3	Isoform 2 of Nitrilase homolog 1	0.2138	2	4	4	16		0.985	16.2		1.047	12.3		1.002	13.8		1.009	11.7		1.127	16.5		7
IPI00844763.1	Isoform 1 of Peripheral plasma membrane protein CASK	0.2138	7	1	16	60		0.964	15.8		0.978	13		1.018	7		0.989	8.4		1	13		19		0.991	5.5		0.989	10.7		0.936	10.9		0.986	16.4		0.99	10.2		11		1.059	35		1.143	4.4		0.967	20.5
IPI00311253.5	Isoform 1 of Ena/VASP-like protein	0.2137	4	5	5	18		1.053	39.7		1.111	9.3		1.228	33.3		1.215	31.2		1.778	59.3		4		1.086	8.3		0.979	6.2		0.938	34.7		1.058	8.1		0.995	38.6		5
IPI00988973.1	Uncharacterized protein	0.2135	4	18	21	92		0.967	18.2		1.022	15.5		1.018	12.5		1.027	14		0.995	11.9		23		0.993	10.4		0.98	27.5		0.918	14.7		0.951	16.6		0.97	14.6		15		1.007	21.4		0.867	8.7		1.128	17.8
IPI00228343.4	Ferrochelatase	0.2133	2	6	6	35		0.884	4.9		0.956	5.1		0.914	1.5		0.936	9.1		0.955	14.6		7		0.998	10		0.949	11.5		0.87	8.8		0.886	19.9		0.867	8.8		11		0.914	6.2		0.825	42.3		1.165	8.9
IPI00323554.3	Isoform 2 of Gamma-aminobutyric acid receptor subunit beta-2	0.2131	4	5	9	71		1.024	14.3		0.967	11.8		1.034	13		0.994	10.4		0.953	17.3		21		0.993	8		0.823	17.2		0.875	12.9		0.789	15.6		0.906	15		15		0.666	7.5		0.866	15.7		1.068	39.8
IPI00938457.1	Isoform 1 of Protein transport protein Sec31A	0.213	2	17	17	89		1.004	11.6		0.968	11.5		1.034	6.3		1.027	9.6		0.998	12.9		16		1.046	16.9		1.009	17.1		1.012	17.6		1.025	22.7		0.955	15.5		21		0.828	25		0.8	32.3		0.798	20.2
IPI00336313.2	Uncharacterized protein	0.2128	4	15	18	137		0.932	22.1		0.969	21.1		0.974	15.8		0.981	11		0.974	15.2		15		1.002	18.8		1.054	22.1		1.234	26.2		1.209	22.6		1.205	35.1		28		0.982	53		0.838	80.3		0.885	32
IPI00133591.1	Vacuolar protein sorting-associated protein 28 homolog	0.2127	1	3	3	18		1.086	16.4		1.107	22.8		1.041	14.5		1.098	28.3		0.918	15.7		9
IPI00339916.10	Bifunctional aminoacyl-tRNA synthetase	0.2123	2	22	22	109		0.902	14.9		0.937	16.1		0.984	10.4		0.97	6.8		0.947	9.8		26		0.927	33.7		0.994	21		0.959	18.7		1.04	21.8		0.913	19.5		20		1.188	10.3		0.898	30.9		1.175	13.1
IPI00115977.1	NAD-dependent malic enzyme, mitochondrial	0.2122	2	6	7	41		0.915	22.3		0.901	20.2		0.947	9.8		1.136	9.9		1.015	12.4		17		0.945	7.9		0.97	19.9		0.95	20.6		0.854	39.4		0.904	18.1		6
IPI00122974.1	Neuronal membrane glycoprotein M6-a	0.2122	1	8	8	136		0.93	22.8		1.063	12.7		1.083	14.4		1.039	15.3		0.987	12		33		0.997	12.4		0.835	17.4		0.839	14.8		0.768	13.7		0.915	14.7		38		0.93	30.6		0.938	20		1.112	38.1
IPI00227843.6	Isoform Short of Tripeptidyl-peptidase 2	0.2122	2	20	20	86		0.92	16.4		0.9	14.7		0.928	7		0.944	9.6		0.937	8.8		20		0.961	14.4		0.857	19.5		0.897	15.1		0.847	17.5		0.918	16.5		22
IPI00115522.3	fibrinogen, alpha polypeptide isoform 2	0.2118	2	9	9	26																			0.87	20.1		0.928	18.4		0.813	9.3		0.81	18		0.995	29.1		6		1.214	222.2		1.181	44		1.056	20.4
IPI00678532.3	Regulator of microtubule dynamics protein 3	0.2106	1	6	6	16		0.934	14.2		1.013	14.1		1.089	3.9		0.996	7.4		0.878	9		5		0.867	13		1.189	29.4		1.098	8.6		1.131	15.3		0.975	18		3
IPI00453803.6	Ubiquitin-conjugating enzyme E2 O	0.2104	1	18	19	102		0.99	18.7		0.982	14.5		0.984	14.5		0.936	15.1		0.973	7		26		0.964	16.4		0.977	10.7		0.987	18.8		1.022	20.7		0.908	14		24		1.228	16.7		1.317	26.7		1.065	25.9
IPI01026657.1	27 kDa protein	0.2101	3	4	4	9		1.048	18.8		0.945	23.4		0.885	12.8		0.991	47.2		0.943	23.3		5
IPI00170121.1	Leucine-rich repeat LGI family member 3	0.2099	1	8	8	55		1.045	21.1		1.006	9.6		1.028	15.9		1.055	7.2		1.136	18.5		14		0.944	17.9		1.012	8.1		1.027	15.3		1.024	17.9		1.049	21.9		5		0.856	23		0.802	4.4		0.789	15.5
IPI00880843.1	NEDD8-activating enzyme E1 catalytic subunit isoform 2	0.2098	4	6	6	33		1.056	24.2		1.01	26		1.065	7.8		1.069	24.6		0.848	21.3		6		0.978	4.8		1.032	13.5		1.053	15.9		1.021	19.3		0.914	9.3		14
IPI00230415.5	Eukaryotic translation initiation factor 2 subunit 3, X-linked	0.2097	6	7	7	17		0.941	18		0.827	18.3		0.94	8.5		0.983	15.2		0.939	26		6		0.943	8.4		0.831	5.5		0.897	2.9		0.854	6.6		0.863	7.7		6
IPI01026773.1	Uncharacterized protein	0.2097	5	11	11	60		0.949	17.6		0.894	10		0.974	10		0.971	19.2		1.014	14.5		11		0.918	19.2		0.988	27.3		1.011	16		0.822	28.6		0.942	19.2		12		1.118	13.2		1.519	31.1		1.324	41.3
IPI01027706.1	168 kDa protein	0.2094	18	14	20	115		0.972	25.5		1.006	13.8		0.978	20.5		0.965	19.5		0.922	18.4		31		1.01	7.7		0.873	32.2		1.101	27		0.987	34.7		1.006	21.8		17
IPI00129792.1	Importin subunit alpha-4	0.2092	1	5	6	47		1.073	5.7		0.939	9.4		0.925	7.9		0.992	16.9		1.135	13.3		6		0.963	18.2		1.053	24.7		1.117	28.1		0.92	35.1		0.885	23.7		9
IPI00463573.3	Eukaryotic translation initiation factor 3 subunit L	0.2092	1	8	8	28		0.985	9.3		1.009	16.6		1.021	20.7		1.094	8.2		0.994	7.8		10		0.971	10		0.978	2.1		0.924	14.7		0.936	16.4		0.973	12.7		5
IPI00928284.1	sulfated glycoprotein 1 isoform E preproprotein	0.2092	6	9	9	118		0.924	7.2		0.907	6.3		0.887	9.5		0.998	7.7		0.954	7.6		27		1.07	16.7		1.443	29.2		1.742	31.8		1.488	26.7		1.535	18.4		18		1.038	12.1		1.135	24.3		0.892	29.8
IPI00118026.1	AP-1 complex subunit sigma-1A	0.2089	1	3	3	3		1.092	5.1		1.065	1.5		1.086	14.3		1.159	3.8		1.081	2.3		3
IPI00674263.3	Uncharacterized protein	0.2089	4	11	11	62		0.981	10.6		0.995	6.8		0.978	11.2		1.042	12.9		1.021	14.7		13		1.016	11.5		1.093	22.2		1.146	13.7		1.175	15.3		1.075	12.5		21
IPI00124372.3	4-trimethylaminobutyraldehyde dehydrogenase	0.2085	1	10	10	53		0.983	9.9		0.943	11.3		0.955	6.4		0.95	15.1		0.98	5.7		16		0.952	9.2		1.036	7.3		0.947	11.5		0.858	7.5		0.91	5		13
IPI00331461.4	60S ribosomal protein L11	0.2079	5	2	4	14		1.072	3.1		1.017	0.9		1.03	5.7		0.995	3.4		1.029	8.8		7		0.762	7.8		0.723	2		0.594	1.7		0.607	12.9		0.834	2.7		4
IPI00403079.4	Isoform 1 of Leukocyte surface antigen CD47	0.2079	1	1	7	116		1.051	35		1.007	14.3		1.042	10.4		1.005	6.2		0.96	7.5		35		0.992	13.3		0.891	17.9		0.895	9.9		0.891	20.4		0.954	12.4		18		0.97	19.4		0.868	26		1.122	10.7
IPI00112139.1	OCIA domain-containing protein 2	0.2078	1	3	3	4		1.058	24		1.067	29.9		1.071	16		1.039	12.6		0.974	6.8		4
IPI00262743.6	Trans-2,3-enoyl-CoA reductase	0.2078	3	7	7	28		1.067	14.9		1.094	9.5		1.071	12.4		1.093	11.8		1.103	10.9		11		0.985	7.8		0.833	8		0.845	12.1		0.743	18		0.904	5.2		8		1.002	21.7		0.874	21.5		1.071	24.2
IPI00480233.1	NADH dehydrogenase subunit 5	0.2076	2	8	8	62		0.955	10		0.931	13.3		0.998	12.7		0.978	12		0.973	6.4		14		0.982	18		0.805	29.3		0.711	22.5		0.682	25.6		0.936	15		17		0.779	12.7		0.739	23.1		0.926	31.7
IPI00319131.4	Isoform 1 of Peroxisomal biogenesis factor 19	0.2074	2	4	4	19																			1.027	14.5		1.505	33.1		1.435	41.8		1.713	16.7		1.239	20.6		8
IPI00121707.2	Diphosphoinositol polyphosphate phosphohydrolase 3-alpha	0.2073	1	2	3	9																			0.993	19.6		1.011	10		0.92	15.5		0.906	11.5		1.1	3.2		5
IPI00990035.1	Oligodendrocyte-myelin glycoprotein	0.2068	2	9	9	98		1.019	12.4		1.012	13.4		0.983	8.4		1.034	9.8		1.035	12.8		40		1.03	21		1.148	23.1		1.126	10.4		1.176	21		1.133	21.7		10		1.024	6.6		1.406	31.8		1.619	15.5
IPI00119131.2	Isoform 1 of NADH-cytochrome b5 reductase 1	0.2066	1	4	4	24		0.892	6.5		0.966	11		0.929	28.7		0.962	15.3		1.056	16.5		12
IPI00320850.3	Methylcrotonoyl-CoA carboxylase subunit alpha, mitochondrial	0.2064	2	8	9	14		0.833	8.2		0.837	24.6		0.931	22.2		0.941	9.1		0.761	29.5		4		1.065	10.2		1.083	19.1		1.065	18.5		1.039	27.1		1.124	14.6		7
IPI00776341.2	Isoform 3 of Peripheral plasma membrane protein CASK	0.2062	5	1	16	56		0.964	16.9		0.978	12.2		1.018	6.1		0.989	8.4		0.994	11.9		17		1.001	7.6		0.931	13.6		0.936	8.3		1.024	16.4		0.965	11.9		9		1.059	46.2		1.159	4.6		1.001	20.5
IPI00350590.7	Uncharacterized protein	0.2057	5	5	5	10		0.991	22.7		0.837	21.7		0.906	2.3		0.88	12.3		0.933	12.8		5
IPI00119785.2	C2 domain-containing protein 2-like	0.2054	4	9	9	41		1.055	16.2		1.028	21.5		1.16	13.6		1.012	18.7		1.044	2.3		6		1.071	14		0.958	31.3		0.875	20.3		1.006	23.8		1.046	8.6		12		0.878	32.5		0.865	20.4		0.694	66.1
IPI00133920.3	Protein SEC13 homolog	0.205	1	4	4	6																			0.966	10.6		1.004	13.4		0.926	20.8		1.11	9.7		1.004	3.7		6
IPI00120793.1	Major prion protein	0.2047	1	6	6	98		0.921	25.4		1.02	7.7		1.103	14.3		1.057	9.4		1.017	10.2		20		1.084	17.4		0.891	21.4		0.957	19.7		0.915	8.6		0.98	13.7		19		0.927	6.4		0.766	39.7		0.897	19.9
IPI00856759.1	Uncharacterized protein	0.204	6	7	7	18		1.001	16.9		1.034	16.6		1.086	16.7		1.064	16.6		1.096	9.1		10		0.992	6.9		1.065	8.9		1.005	1.4		1.096	5.2		0.986	21.7		5		0.976	6.5		0.892	7.1		0.958	15.8
IPI00133024.1	Vacuolar protein sorting-associated protein VTA1 homolog	0.2039	1	4	4	46		1.028	30.2		0.978	11.3		1.067	7.1		1.058	12.3		0.994	22.9		5		0.977	16.3		0.981	26.5		1.158	23.6		0.983	1.2		1.054	4.8		7		1.038	53.2		1.299	56.4		0.968	26.1
IPI00312468.5	Eukaryotic peptide chain release factor subunit 1	0.2037	1	4	6	12		1.038	6.9		1.033	5.8		0.979	13		0.969	6.7		0.962	17.4		4
IPI00229727.3	BAG family molecular chaperone regulator 5	0.2036	1	4	6	9																			1.021	32		1.062	17.7		1.081	20.1		1.224	7.5		1.095	16.3		3
IPI00330193.4	WD repeat-containing protein 47	0.2033	2	13	13	57		1.038	17.4		0.96	16.4		1.021	10.9		1.007	11.1		0.981	15.8		21		0.896	27		0.834	7.6		0.747	14.4		0.831	8.5		0.823	33.7		8		0.745	60.6		0.85	73.8		0.865	38.9
IPI00123059.1	Neuroendocrine protein 7B2	0.2028	1	2	3	9																			1.075	5.8		1.248	9.4		1.375	29		1.325	26.7		1.287	24.8		8
IPI00336198.1	Isoform 1 of WD repeat-containing protein 48	0.2027	3	7	7	16		0.948	34.7		0.931	6.6		1.324	3.7		1.032	28.4		0.982	3.4		3		1.003	32.2		1.014	27.7		0.896	30.6		0.778	35.4		1.154	29.8		5
IPI00420231.4	X-prolyl aminopeptidase (Aminopeptidase P) 1, soluble, isoform CRA_b	0.2027	2	9	9	69		0.957	16.6		0.975	14.4		1.023	9		1.036	11.6		0.951	12.4		15		0.9	17		0.889	29.1		0.872	14		0.869	28.5		0.944	13.1		10		1.003	13.3		0.979	34.6		1.022	38.5
IPI00755204.2	60S ribosomal protein L27a-like	0.2027	1	1	3	8		0.969	9.3		1.003	11.3		0.983	2.4		1.017	1.1		1.008	4.6		5
IPI00222284.4	aldo-keto reductase family 1, member B10	0.2025	4	5	6	29		1.004	12.4		1.008	12.9		0.978	6.2		0.979	3.8		1.06	5.9		9		0.977	5.8		1.017	0.8		0.829	20.2		0.908	6.4		0.942	18.7		3
IPI00755086.1	Isoform 4 of Calcium-binding mitochondrial carrier protein SCaMC-2	0.2025	5	7	8	14		1.075	24.6		0.99	10.9		0.993	16.2		1.063	26.9		1.068	16.7		6		0.928	37.3		0.91	11		0.833	25.6		1.048	7.8		1.012	22		3
IPI00331507.9	cullin-5 isoform 1	0.2023	3	12	12	50		0.917	15.9		0.968	24.6		0.977	23.5		0.955	19.3		0.962	19		20		0.97	10		0.894	30.2		1.098	23.6		0.896	18.5		1.01	13.5		7		1.042	21.8		0.892	42.6		1.045	61.5
IPI00120546.1	PRA1 family protein 2	0.2022	1	2	3	4		1.092	8.3		1.01	5.9		0.99	13.3		1.037	5.8		1.018	9		3
IPI00395089.3	Sodium channel subunit beta-4	0.2018	1	4	4	10		0.945	5.3		0.931	11.4		0.983	7.9		0.988	14.3		1.047	8.8		3		0.991	2.2		0.914	13.1		1.045	9.8		0.916	32.1		1.04	4.8		8
IPI00807833.3	MAP kinase-activating death domain protein isoform 9	0.2015	20	3	23	72		0.994	21.5		0.997	13.2		1.079	22.2		0.93	18.8		1.015	8.2		15		1.009	6.6		0.94	14.7		0.906	15.1		0.909	9.1		1.024	15.8		19		0.701	182.8		0.553	75.1		1.158	24.1
IPI00154057.3	Uncharacterized protein	0.2013	1	10	13	109		1.008	21.1		1.059	9.5		0.962	8.3		0.977	19.1		1.041	17.1		14		0.953	20.5		1.049	19.2		1.112	20.7		1.186	33.7		1.118	23.9		30		1.132	35		0.952	28.6		1.162	23.5
IPI00403618.4	Uncharacterized protein C6orf174 homolog	0.2011	1	18	18	55		0.875	34.9		0.922	18.2		0.986	13.8		0.981	13.6		0.836	23.6		16		1.047	10.1		0.916	10.5		0.992	15.8		0.921	3.4		1.063	6.8		7
IPI00136683.2	Acyl-coenzyme A thioesterase 2, mitochondrial	0.2009	1	5	7	40		1.011	14.7		1.044	18.7		0.963	9.4		1.024	11.7		1.011	11.4		13		0.973	12.3		1.132	22.8		1.06	21.7		0.952	15.1		1.069	5.8		8
IPI00928109.1	Uncharacterized protein	0.2007	2	4	4	16		0.73	17.8		0.751	40.6		0.794	15		0.847	17.5		0.744	29		8
IPI00672611.2	Kelch repeat and BTB domain-containing protein 11	0.2006	1	8	8	67		0.949	12.9		1.032	17.6		1.024	14.3		0.957	23.7		0.98	26.7		18		1.016	16.3		1.076	18.3		1.137	19.2		1.053	18.2		0.965	14.8		15
IPI00112053.1	Sorting nexin-5	0.2005	1	6	8	19		0.91	8.8		0.947	10.9		0.991	10.4		0.954	9.9		0.965	4		10
IPI00761937.1	Isoform 1 of Ubiquitin-associated protein 2-like	0.2005	9	14	14	103		1.03	13		1.011	16		0.992	9.7		1.004	5.3		0.903	15.9		11		0.983	20.2		1.17	24.4		1.189	21.6		1.255	28.7		1.204	27.7		27		1.136	30.9		0.926	27.6		1.034	4.1
IPI00314844.2	Twinfilin-1	0.2	1	6	6	26		1.137	25.7		1.006	19.3		1.084	19.5		1.04	13.7		0.905	9.9		8		0.94	13.9		0.859	33		0.927	25.8		0.843	10.3		0.904	13.1		9
IPI00623819.1	Isoform C of Heat shock protein beta-1	0.2	3	3	3	14																			0.981	21.3		1.11	39.9		0.974	40.2		1.258	19		1.157	13.6		8		0.981	3.3		1.116	5		0.957	9.2
